# Supplementary material for: 3-[(E)-2,4-Dichloro­benzyl­idene]-1-methyl­piperidin-4-one
Source: Acta Crystallogr Sect E Struct Rep Online. 2008 Jan 25;64(Pt 2):o520. doi: 10.1107/S1600536808002286 (PMC2960166; doi:10.1107/S1600536808002286)
Supplement: Supplementary file 1 [file e-64-0o520-sup1.cif]

##############################################################################
###                                                                        ###
###        Electronic paper (Acta Crystallographica Section E)             ###
###                                                                        ###
##############################################################################
#                                                                            #
# This CIF contains the data in a paper accepted for publication in Acta     #
# Crystallographica Section E. It conforms to the requirements of Notes      #
# for Authors for Section E, and has been peer reviewed under the auspices   #
# of the IUCr Commission on Journals.                                        #
#                                                                            #
# Full details of the Crystallographic Information File format               #
# are given in the paper "The Crystallographic Information File (CIF):       #
# a New Standard Archive File for Crystallography" by S. R. Hall, F. H.      #
# Allen and I. D. Brown [Acta Cryst. (1991), A47, 655-685].                  #
#                                                                            #
# The current version of the core CIF dictionary is obtainable from          #
# ftp://ftp.iucr.org/pub/cif_core.dic. The current version number is 2.1.    #
#                                                                            #
# Software is freely available for graphical display of the structure(s) in  #
# this CIF.  For information consult the CIF home page http://www.iucr.org/  #
# cif/home.html                                                              #
#                                                                            #
##############################################################################
                                             
data_I
_audit_creation_method     SHELXL-97
_chemical_name_systematic
;
3-[(E)-2,4-Dichlorobenzylidene]-1-methylpiperidin-4-one
;
_chemical_name_common     ?
_chemical_formula_moiety     'C13 H13 Cl2 N O'
_chemical_formula_sum     'C13 H13 Cl2 N O'
_chemical_formula_iupac     'C13 H13 Cl2 N O'
_chemical_formula_weight     270.14
_chemical_melting_point     ?
_symmetry_cell_setting     Monoclinic
_symmetry_space_group_name_H-M     'P 21/n'
_symmetry_space_group_name_Hall     '-P 2yn'
loop_
    _symmetry_equiv_pos_as_xyz
    'x, y, z'
    '-x+1/2, y+1/2, -z+1/2'
    '-x, -y, -z'
    'x-1/2, -y-1/2, z-1/2'
_cell_length_a     12.2013(9)
_cell_length_b     8.5901(6)
_cell_length_c     12.6391(9)
_cell_angle_alpha     90.00
_cell_angle_beta     92.9970(10)
_cell_angle_gamma     90.00
_cell_volume     1322.90(16)
_cell_formula_units_Z     4
_cell_measurement_reflns_used     1509
_cell_measurement_theta_min     2.26
_cell_measurement_theta_max     25.00
_cell_measurement_temperature     293(2)
_exptl_crystal_description     Block
_exptl_crystal_colour     'pale yellow'
_exptl_crystal_size_max     0.24
_exptl_crystal_size_mid     0.23
_exptl_crystal_size_min     0.20
_exptl_crystal_density_diffrn     1.356
_exptl_crystal_density_meas     ?
_exptl_crystal_density_method     'not measured'
_exptl_crystal_F_000     560
_exptl_absorpt_coefficient_mu     0.473
_exptl_absorpt_correction_type     none
_exptl_absorpt_process_details     ?
_exptl_absorpt_correction_T_min     ?
_exptl_absorpt_correction_T_max     ?
_exptl_special_details
;
;
_diffrn_ambient_temperature     293(2)
_diffrn_radiation_type     MoK\a
_diffrn_radiation_wavelength     0.71073
_diffrn_radiation_source     'fine-focus sealed tube'
_diffrn_radiation_monochromator     graphite
_diffrn_measurement_device_type     'Bruker SMART APEX CCD area-detector'
_diffrn_measurement_method     \w
_diffrn_detector_area_resol_mean     ?
_diffrn_reflns_number     14377
_diffrn_reflns_av_R_equivalents     0.0185
_diffrn_reflns_av_sigmaI/netI     0.0155
_diffrn_reflns_theta_min     2.26
_diffrn_reflns_theta_max     28.11
_diffrn_reflns_theta_full     25.00
_diffrn_measured_fraction_theta_max     0.950
_diffrn_measured_fraction_theta_full     0.999
_diffrn_reflns_limit_h_min     -15
_diffrn_reflns_limit_h_max     15
_diffrn_reflns_limit_k_min     -10
_diffrn_reflns_limit_k_max     11
_diffrn_reflns_limit_l_min     -16
_diffrn_reflns_limit_l_max     16
_diffrn_standards_number     0
_diffrn_standards_interval_count     .
_diffrn_standards_interval_time     .
_diffrn_standards_decay_%     ?
_refine_special_details
;
 Refinement of F^2^ against ALL reflections.  The weighted R-factor wR and
 goodness of fit S are based on F^2^, conventional R-factors R are based
 on F, with F set to zero for negative F^2^. The threshold expression of
 F^2^ > 2sigma(F^2^) is used only for calculating R-factors(gt) etc. and is
 not relevant to the choice of reflections for refinement.  R-factors based
 on F^2^ are statistically about twice as large as those based on F, and R-
 factors based on ALL data will be even larger.
;
_reflns_number_total     3071
_reflns_number_gt     2654
_reflns_threshold_expression     I>2\s(I)
_refine_ls_structure_factor_coef     Fsqd
_refine_ls_matrix_type     full
_refine_ls_R_factor_all     0.0451
_refine_ls_R_factor_gt     0.0401
_refine_ls_wR_factor_gt     0.1142
_refine_ls_wR_factor_ref     0.1204
_refine_ls_goodness_of_fit_ref     0.967
_refine_ls_restrained_S_all     0.967
_refine_ls_number_reflns     3071
_refine_ls_number_parameters     155
_refine_ls_number_restraints     0
_refine_ls_hydrogen_treatment     constr
_refine_ls_weighting_scheme     calc
_refine_ls_weighting_details
         'calc w=1/[\s^2^(Fo^2^)+(0.0724P)^2^+0.3356P] where P=(Fo^2^+2Fc^2^)/3'
_atom_sites_solution_hydrogens     geom
_atom_sites_solution_primary     direct
_atom_sites_solution_secondary     difmap
_refine_ls_shift/su_max     0.001
_refine_ls_shift/su_mean     0.000
_refine_diff_density_max     0.337
_refine_diff_density_min     -0.275
_refine_ls_extinction_method     none
_refine_ls_extinction_coef     ?
loop_
    _atom_type_symbol
    _atom_type_description
    _atom_type_scat_dispersion_real
    _atom_type_scat_dispersion_imag
    _atom_type_scat_source
    'C' 'C' 0.0033 0.0016
                         'International Tables Vol C Tables 4.2.6.8 and 6.1.1.4'
    'H' 'H' 0.0000 0.0000
                         'International Tables Vol C Tables 4.2.6.8 and 6.1.1.4'
    'N' 'N' 0.0061 0.0033
                         'International Tables Vol C Tables 4.2.6.8 and 6.1.1.4'
    'O' 'O' 0.0106 0.0060
                         'International Tables Vol C Tables 4.2.6.8 and 6.1.1.4'
    'Cl' 'Cl' 0.1484 0.1585
                         'International Tables Vol C Tables 4.2.6.8 and 6.1.1.4'
_computing_data_collection     'SMART (Bruker, 2001)'
_computing_cell_refinement     'SAINT (Bruker, 2001)'
_computing_data_reduction     'SAINT (Bruker, 2001)'
_computing_structure_solution     'SHELXS97 (Sheldrick, 2008)'
_computing_structure_refinement     'SHELXL97 (Sheldrick, 2008)'
_computing_molecular_graphics     'PLATON (Spek, 2003)'
_computing_publication_material
                         'SHELXL97 (Sheldrick, 2008) and PARST (Nardelli, 1995)'
loop_
    _atom_site_type_symbol
    _atom_site_label
    _atom_site_fract_x
    _atom_site_fract_y
    _atom_site_fract_z
    _atom_site_U_iso_or_equiv
    _atom_site_adp_type
    _atom_site_calc_flag
    _atom_site_refinement_flags
    _atom_site_occupancy
    _atom_site_disorder_assembly
    _atom_site_disorder_group
    C C1 0.53390(18) 0.5088(2) 1.24853(18) 0.0781(5) Uani d . 1 . .
    H H1A 0.5518 0.5079 1.1755 0.117 Uiso calc R 1 . .
    H H1B 0.5966 0.5421 1.2917 0.117 Uiso calc R 1 . .
    H H1C 0.4740 0.5792 1.2576 0.117 Uiso calc R 1 . .
    C C2 0.47091(17) 0.3512(2) 1.38999(14) 0.0700(5) Uani d . 1 . .
    H H2A 0.4038 0.4104 1.3959 0.084 Uiso calc R 1 . .
    H H2B 0.5280 0.4004 1.4346 0.084 Uiso calc R 1 . .
    C C3 0.4536(2) 0.1860(3) 1.42729(13) 0.0791(6) Uani d . 1 . .
    H H3A 0.5248 0.1374 1.4403 0.095 Uiso calc R 1 . .
    H H3B 0.4182 0.1896 1.4942 0.095 Uiso calc R 1 . .
    C C4 0.38604(15) 0.0855(2) 1.35183(13) 0.0660(5) Uani d . 1 . .
    C C5 0.37681(12) 0.1336(2) 1.23733(11) 0.0524(3) Uani d . 1 . .
    C C6 0.41053(13) 0.29745(19) 1.21048(12) 0.0532(3) Uani d . 1 . .
    H H6A 0.4317 0.3008 1.1376 0.064 Uiso calc R 1 . .
    H H6B 0.3484 0.3667 1.2168 0.064 Uiso calc R 1 . .
    C C7 0.34326(12) 0.0240(2) 1.16663(12) 0.0545(4) Uani d . 1 . .
    H H7 0.3257 -0.0728 1.1939 0.065 Uiso calc R 1 . .
    C C8 0.33134(11) 0.04126(18) 1.05058(11) 0.0486(3) Uani d . 1 . .
    C C9 0.35991(12) -0.08015(17) 0.98306(12) 0.0489(3) Uani d . 1 . .
    C C10 0.35760(12) -0.06504(17) 0.87383(12) 0.0496(3) Uani d . 1 . .
    H H10 0.3791 -0.1465 0.8311 0.059 Uiso calc R 1 . .
    C C11 0.32225(13) 0.07535(18) 0.83036(11) 0.0500(3) Uani d . 1 . .
    C C12 0.28628(14) 0.19534(19) 0.89226(13) 0.0565(4) Uani d . 1 . .
    H H12 0.2592 0.2867 0.8613 0.068 Uiso calc R 1 . .
    C C13 0.29116(13) 0.17732(19) 1.00152(13) 0.0557(4) Uani d . 1 . .
    H H13 0.2670 0.2581 1.0434 0.067 Uiso calc R 1 . .
    N N1 0.50222(11) 0.35202(16) 1.28025(10) 0.0539(3) Uani d . 1 . .
    O O1 0.34393(15) -0.0325(2) 1.38258(12) 0.1014(6) Uani d . 1 . .
    Cl Cl1 0.40318(5) -0.25836(5) 1.03652(4) 0.07721(18) Uani d . 1 . .
    Cl Cl2 0.32208(5) 0.09909(5) 0.69335(3) 0.07158(17) Uani d . 1 . .
loop_
    _atom_site_aniso_label
    _atom_site_aniso_U_11
    _atom_site_aniso_U_22
    _atom_site_aniso_U_33
    _atom_site_aniso_U_12
    _atom_site_aniso_U_13
    _atom_site_aniso_U_23
    C1 0.0843(13) 0.0546(10) 0.0934(14) -0.0057(9) -0.0158(11) 0.0027(10)
    C2 0.0752(11) 0.0799(12) 0.0544(9) 0.0079(9) -0.0035(8) -0.0182(9)
    C3 0.0949(14) 0.1009(15) 0.0412(8) -0.0155(12) 0.0012(8) 0.0010(9)
    C4 0.0617(9) 0.0896(13) 0.0472(8) -0.0133(9) 0.0065(7) 0.0089(8)
    C5 0.0465(7) 0.0672(9) 0.0437(7) -0.0049(6) 0.0037(6) 0.0033(6)
    C6 0.0523(8) 0.0595(9) 0.0475(7) 0.0023(7) -0.0001(6) -0.0007(7)
    C7 0.0509(8) 0.0625(9) 0.0501(8) -0.0084(7) 0.0038(6) 0.0046(7)
    C8 0.0424(7) 0.0541(8) 0.0493(7) -0.0043(6) 0.0011(5) -0.0007(6)
    C9 0.0473(7) 0.0448(7) 0.0543(8) -0.0020(6) -0.0011(6) 0.0045(6)
    C10 0.0512(7) 0.0460(7) 0.0513(8) -0.0012(6) 0.0016(6) -0.0035(6)
    C11 0.0535(8) 0.0504(7) 0.0455(7) -0.0036(6) -0.0018(6) 0.0003(6)
    C12 0.0639(9) 0.0483(8) 0.0563(8) 0.0069(7) -0.0084(7) -0.0006(7)
    C13 0.0561(8) 0.0555(8) 0.0549(8) 0.0071(7) -0.0032(6) -0.0090(7)
    N1 0.0546(7) 0.0524(7) 0.0540(7) 0.0017(5) -0.0029(5) -0.0036(5)
    O1 0.1116(12) 0.1262(13) 0.0654(8) -0.0543(11) -0.0048(8) 0.0325(9)
    Cl1 0.1059(4) 0.0545(3) 0.0708(3) 0.0144(2) 0.0005(3) 0.01340(19)
    Cl2 0.1041(4) 0.0622(3) 0.0482(2) -0.0037(2) 0.0024(2) 0.00406(17)
_geom_special_details
;
 All esds (except the esd in the dihedral angle between two l.s. planes)
 are estimated using the full covariance matrix.  The cell esds are taken
 into account individually in the estimation of esds in distances, angles
 and torsion angles; correlations between esds in cell parameters are only
 used when they are defined by crystal symmetry.  An approximate (isotropic)
 treatment of cell esds is used for estimating esds involving l.s. planes.
;
loop_
    _geom_bond_atom_site_label_1
    _geom_bond_atom_site_label_2
    _geom_bond_site_symmetry_2
    _geom_bond_distance
    _geom_bond_publ_flag
    C1 N1 . 1.463(2) ?
    C1 H1A . 0.96 ?
    C1 H1B . 0.96 ?
    C1 H1C . 0.96 ?
    C2 N1 . 1.458(2) ?
    C2 C3 . 1.514(3) ?
    C2 H2A . 0.97 ?
    C2 H2B . 0.97 ?
    C3 C4 . 1.501(3) ?
    C3 H3A . 0.97 ?
    C3 H3B . 0.97 ?
    C4 O1 . 1.209(2) ?
    C4 C5 . 1.504(2) ?
    C5 C7 . 1.346(2) ?
    C5 C6 . 1.510(2) ?
    C6 N1 . 1.465(2) ?
    C6 H6A . 0.97 ?
    C6 H6B . 0.97 ?
    C7 C8 . 1.474(2) ?
    C7 H7 . 0.93 ?
    C8 C13 . 1.400(2) ?
    C8 C9 . 1.403(2) ?
    C9 C10 . 1.385(2) ?
    C9 Cl1 . 1.7440(15) ?
    C10 C11 . 1.385(2) ?
    C10 H10 . 0.93 ?
    C11 C12 . 1.380(2) ?
    C11 Cl2 . 1.7435(15) ?
    C12 C13 . 1.388(2) ?
    C12 H12 . 0.93 ?
    C13 H13 . 0.93 ?
loop_
    _geom_angle_atom_site_label_1
    _geom_angle_atom_site_label_2
    _geom_angle_atom_site_label_3
    _geom_angle_site_symmetry_1
    _geom_angle_site_symmetry_3
    _geom_angle
    _geom_angle_publ_flag
    N1 C1 H1A . . 109.5 ?
    N1 C1 H1B . . 109.5 ?
    H1A C1 H1B . . 109.5 ?
    N1 C1 H1C . . 109.5 ?
    H1A C1 H1C . . 109.5 ?
    H1B C1 H1C . . 109.5 ?
    N1 C2 C3 . . 110.39(15) ?
    N1 C2 H2A . . 109.6 ?
    C3 C2 H2A . . 109.6 ?
    N1 C2 H2B . . 109.6 ?
    C3 C2 H2B . . 109.6 ?
    H2A C2 H2B . . 108.1 ?
    C4 C3 C2 . . 114.99(16) ?
    C4 C3 H3A . . 108.5 ?
    C2 C3 H3A . . 108.5 ?
    C4 C3 H3B . . 108.5 ?
    C2 C3 H3B . . 108.5 ?
    H3A C3 H3B . . 107.5 ?
    O1 C4 C5 . . 121.85(17) ?
    O1 C4 C3 . . 120.41(16) ?
    C5 C4 C3 . . 117.69(16) ?
    C7 C5 C4 . . 116.86(16) ?
    C7 C5 C6 . . 125.39(14) ?
    C4 C5 C6 . . 117.70(14) ?
    N1 C6 C5 . . 111.81(13) ?
    N1 C6 H6A . . 109.3 ?
    C5 C6 H6A . . 109.3 ?
    N1 C6 H6B . . 109.3 ?
    C5 C6 H6B . . 109.3 ?
    H6A C6 H6B . . 107.9 ?
    C5 C7 C8 . . 126.95(15) ?
    C5 C7 H7 . . 116.5 ?
    C8 C7 H7 . . 116.5 ?
    C13 C8 C9 . . 116.34(13) ?
    C13 C8 C7 . . 122.59(14) ?
    C9 C8 C7 . . 121.07(14) ?
    C10 C9 C8 . . 122.94(13) ?
    C10 C9 Cl1 . . 117.27(11) ?
    C8 C9 Cl1 . . 119.78(12) ?
    C11 C10 C9 . . 117.82(13) ?
    C11 C10 H10 . . 121.1 ?
    C9 C10 H10 . . 121.1 ?
    C12 C11 C10 . . 121.83(14) ?
    C12 C11 Cl2 . . 119.47(12) ?
    C10 C11 Cl2 . . 118.69(12) ?
    C11 C12 C13 . . 118.85(15) ?
    C11 C12 H12 . . 120.6 ?
    C13 C12 H12 . . 120.6 ?
    C12 C13 C8 . . 121.99(14) ?
    C12 C13 H13 . . 119.0 ?
    C8 C13 H13 . . 119.0 ?
    C1 N1 C2 . . 110.56(15) ?
    C1 N1 C6 . . 109.51(14) ?
    C2 N1 C6 . . 109.96(13) ?
loop_
    _geom_torsion_atom_site_label_1
    _geom_torsion_atom_site_label_2
    _geom_torsion_atom_site_label_3
    _geom_torsion_atom_site_label_4
    _geom_torsion_site_symmetry_1
    _geom_torsion_site_symmetry_2
    _geom_torsion_site_symmetry_3
    _geom_torsion_site_symmetry_4
    _geom_torsion
    _geom_torsion_publ_flag
    N1 C2 C3 C4 . . . . -46.3(2) ?
    C2 C3 C4 O1 . . . . -161.3(2) ?
    C2 C3 C4 C5 . . . . 21.1(3) ?
    O1 C4 C5 C7 . . . . -15.5(3) ?
    C3 C4 C5 C7 . . . . 162.09(18) ?
    O1 C4 C5 C6 . . . . 167.14(19) ?
    C3 C4 C5 C6 . . . . -15.2(2) ?
    C7 C5 C6 N1 . . . . -142.95(16) ?
    C4 C5 C6 N1 . . . . 34.12(19) ?
    C4 C5 C7 C8 . . . . -177.87(14) ?
    C6 C5 C7 C8 . . . . -0.8(3) ?
    C5 C7 C8 C13 . . . . -38.6(2) ?
    C5 C7 C8 C9 . . . . 141.58(17) ?
    C13 C8 C9 C10 . . . . 5.0(2) ?
    C7 C8 C9 C10 . . . . -175.16(13) ?
    C13 C8 C9 Cl1 . . . . -176.27(11) ?
    C7 C8 C9 Cl1 . . . . 3.54(19) ?
    C8 C9 C10 C11 . . . . -2.0(2) ?
    Cl1 C9 C10 C11 . . . . 179.32(11) ?
    C9 C10 C11 C12 . . . . -2.4(2) ?
    C9 C10 C11 Cl2 . . . . 178.30(11) ?
    C10 C11 C12 C13 . . . . 3.4(2) ?
    Cl2 C11 C12 C13 . . . . -177.33(13) ?
    C11 C12 C13 C8 . . . . 0.0(2) ?
    C9 C8 C13 C12 . . . . -4.0(2) ?
    C7 C8 C13 C12 . . . . 176.22(14) ?
    C3 C2 N1 C1 . . . . -172.10(17) ?
    C3 C2 N1 C6 . . . . 66.9(2) ?
    C5 C6 N1 C1 . . . . 178.07(14) ?
    C5 C6 N1 C2 . . . . -60.26(17) ?
loop_
    _geom_hbond_atom_site_label_D
    _geom_hbond_atom_site_label_H
    _geom_hbond_atom_site_label_A
    _geom_hbond_site_symmetry_A
    _geom_hbond_distance_DH
    _geom_hbond_distance_HA
    _geom_hbond_distance_DA
    _geom_hbond_angle_DHA
    C13 H13 O1 2_557 0.93 2.46 3.366(2) 163
data_global
_journal_date_recd_electronic     2008-01-18
_journal_date_accepted     2008-01-22
_journal_name_full     'Acta Crystallographica, Section E'
_journal_year     2008
_journal_volume     64
_journal_issue      2
_journal_page_first     o520
_journal_page_last     o520
_journal_paper_category     QO
_journal_coeditor_code     CI2557
_publ_contact_author_name     'Professor D. Velmurugan'
_publ_contact_author_address
;
Centre of Advanced Study in Crystallography and Biophysics
University of Madras
Guindy Campus
Chennai - 600025
INDIA
;
_publ_contact_author_email     d_velu@yahoo.com
_publ_contact_author_fax     '91 44 22300122'
_publ_contact_author_phone     '91 44 22300122'
_publ_section_title
;
3-[(<i>E</i>)-2,4-Dichlorobenzylidene]-1-methylpiperidin-4-one
;
loop_
    _publ_author_name
    _publ_author_address
    'D. Gayathri'
;     Centre of Advanced Study in Crystallography and Biophysics
      University of Madras
      Guindy Campus
      Chennai 600 025
      India
;
    'D. Velmurugan'
;     Centre of Advanced Study in Crystallography and Biophysics
      University of Madras
      Guindy Campus
      Chennai 600 025
      India
;
    'R. Ranjith Kumar'
;     Department of Organic Chemistry
      School of Chemistry
      Madurai Kamaraj University
      Madurai 625 021
      India
;
    'S. Perumal'
;     Department of Organic Chemistry
      School of Chemistry
      Madurai Kamaraj University
      Madurai 625 021
      India
;
    'K. Ravikumar'
;     Laboratory of X-ray Crystallography
      Indian Institute of Chemical Technology
      Hyderabad 500 007
      India
;
