# Supplementary material for: 3-[(E)-2,4-Dichloro­benzyl­idene]-1-methyl­piperidin-4-one
Source: Acta Crystallogr Sect E Struct Rep Online. 2008 Jan 25;64(Pt 2):o520. doi: 10.1107/S1600536808002286 (PMC2960166; doi:10.1107/S1600536808002286)
Supplement: Supplementary file 2 [file e-64-0o520-Isup2.hkl]

#
# h,k,l, Fc-squared, Fo-squared, sigma(Fo-squared) and status flag
#
data_I
_shelx_title ' AA67m in P2(1)/n'
_shelx_refln_list_code          4
_shelx_F_calc_maximum      191.08
_exptl_crystal_F_000       560.00
_reflns_d_resolution_high  0.7542
 
loop_
 _symmetry_equiv_pos_as_xyz
 'x, y, z'
 '-x+1/2, y+1/2, -z+1/2'
 '-x, -y, -z'
 'x-1/2, -y-1/2, z-1/2'
 
_cell_length_a    12.2013
_cell_length_b     8.5901
_cell_length_c    12.6391
_cell_angle_alpha  90.000
_cell_angle_beta   92.997
_cell_angle_gamma  90.000
 
_shelx_F_squared_multiplier     1.000
 
loop_
 _refln_index_h
 _refln_index_k
 _refln_index_l
 _refln_F_squared_calc
 _refln_F_squared_meas
 _refln_F_squared_sigma
 _refln_observed_status
   2   0   0        8.03       22.86      0.35 o
   4   0   0     6745.09     7723.86     87.62 o
   6   0   0     2311.84     2487.47     27.56 o
   8   0   0        2.21        2.25      0.75 o
  10   0   0       39.54       37.81      1.30 o
  12   0   0       16.25       19.75      1.08 o
  14   0   0        0.45       -0.31      0.77 o
   1   1   0     3838.79     4233.43     66.80 o
   2   1   0     1786.88     1770.45     14.80 o
   3   1   0    36512.77    29556.08   1037.18 o
   4   1   0     1958.93     1957.73     16.38 o
   5   1   0      309.38      302.60      2.51 o
   6   1   0     1933.13     2079.87     16.36 o
   7   1   0      530.44      584.94      4.75 o
   8   1   0       22.18       20.91      0.47 o
   9   1   0      368.15      361.99      3.96 o
  10   1   0        0.19        0.00      0.27 o
  11   1   0        1.22        1.48      0.34 o
  12   1   0        8.26       10.50      0.61 o
  13   1   0        1.20       -0.09      0.36 o
  14   1   0        2.32        2.23      0.56 o
  15   1   0        0.63        0.46      0.46 o
   0   2   0      111.85      138.78      1.68 o
   1   2   0     6062.84     6489.44     88.09 o
   2   2   0     1665.33     1726.30     13.56 o
   3   2   0      707.72      723.06      5.77 o
   4   2   0      590.06      650.73      5.53 o
   5   2   0      250.86      229.79      2.11 o
   6   2   0     4602.25     4852.39     40.39 o
   7   2   0      340.85      334.20      3.04 o
   8   2   0       16.03       10.79      0.37 o
   9   2   0      252.18      255.84      2.68 o
  10   2   0      481.19      496.62      5.27 o
  11   2   0       30.68       29.07      0.73 o
  12   2   0       13.32        6.92      0.56 o
  13   2   0       10.45       12.77      0.68 o
  14   2   0        3.01        5.25      0.76 o
  15   2   0       23.57       24.11      1.10 o
   1   3   0      334.13      345.58      2.83 o
   2   3   0     3779.35     4052.71     33.82 o
   3   3   0       11.90       11.95      0.29 o
   4   3   0      156.50      174.15      1.51 o
   5   3   0       36.06       25.59      0.44 o
   6   3   0        0.01        0.43      0.26 o
   7   3   0      607.50      632.94      7.15 o
   8   3   0       29.86       32.88      0.68 o
   9   3   0       36.57       33.82      0.68 o
  10   3   0      180.76      192.55      2.28 o
  11   3   0       83.71       87.49      1.30 o
  12   3   0      177.67      173.18      3.16 o
  13   3   0       56.21       57.91      2.39 o
  14   3   0        2.64        4.11      0.56 o
  15   3   0        7.45        7.35      1.22 o
   0   4   0        2.86        3.54      0.25 o
   1   4   0        0.12        0.31      0.12 o
   2   4   0      107.27       93.03      0.92 o
   3   4   0        3.30        3.10      0.37 o
   4   4   0      300.32      327.13      2.76 o
   5   4   0       31.02       28.19      0.42 o
   6   4   0      810.71      785.39     13.95 o
   7   4   0      190.73      193.61      2.10 o
   8   4   0       28.85       29.44      0.62 o
   9   4   0      143.06      142.63      1.73 o
  10   4   0        2.26        2.37      0.34 o
  11   4   0       34.08       32.58      0.75 o
  12   4   0       23.51       26.22      0.87 o
  13   4   0      134.51      130.59      3.54 o
  14   4   0        0.66        0.31      0.46 o
  15   4   0       11.52       12.25      1.53 o
   1   5   0      841.65      897.25      7.21 o
   2   5   0      969.20      994.76      7.98 o
   3   5   0      574.19      567.92      4.97 o
   4   5   0      280.07      250.21      6.18 o
   5   5   0      113.04      118.56      1.47 o
   6   5   0      112.52      104.06      1.42 o
   7   5   0       71.41       60.13      1.03 o
   8   5   0       70.72       62.38      1.00 o
   9   5   0        0.63        0.98      0.27 o
  10   5   0       88.18       80.17      2.12 o
  11   5   0       17.61       18.25      0.68 o
  12   5   0        5.73        4.69      0.43 o
  13   5   0       11.55       12.59      0.72 o
  14   5   0        4.23        4.59      1.22 o
   0   6   0      676.94      660.81      8.77 o
   1   6   0        3.48        3.73      0.28 o
   2   6   0      170.67      174.42      1.91 o
   3   6   0       21.04       24.11      0.71 o
   4   6   0     1179.87     1195.63     12.04 o
   5   6   0       26.49       21.60      1.24 o
   6   6   0        5.13        4.08      0.46 o
   7   6   0        3.88        2.79      0.40 o
   8   6   0        3.55        3.96      0.46 o
   9   6   0        4.44        3.46      0.46 o
  10   6   0        3.27        4.02      0.46 o
  11   6   0        0.16        0.55      0.50 o
  12   6   0        8.03        9.56      0.61 o
  13   6   0        1.25        2.14      0.92 o
   1   7   0      149.48      141.83      1.68 o
   2   7   0      110.27      111.65      1.89 o
   3   7   0        6.62        6.65      0.37 o
   4   7   0      227.12      214.51      2.94 o
   5   7   0      277.78      274.35      4.33 o
   6   7   0        2.14        1.22      0.33 o
   7   7   0       41.13       38.12      0.99 o
   8   7   0       58.72       53.20      1.41 o
   9   7   0       16.76       13.50      0.81 o
  10   7   0        1.03        0.68      0.40 o
  11   7   0        0.61        1.07      0.46 o
  12   7   0        0.24        0.77      0.65 o
   0   8   0       11.75       11.06      0.71 o
   1   8   0       66.53       68.06      1.06 o
   2   8   0      128.73      126.11      1.58 o
   3   8   0        0.81        0.31      0.31 o
   4   8   0        2.70        5.19      0.57 o
   5   8   0        1.40        2.00      0.66 o
   6   8   0       25.85       22.52      0.77 o
   7   8   0       12.45       10.96      0.61 o
   8   8   0        3.56        3.74      0.46 o
   9   8   0        8.73       11.86      0.64 o
  10   8   0        7.56        8.50      0.61 o
   1   9   0       17.73       16.31      0.60 o
   2   9   0       74.37       73.84      1.45 o
   3   9   0        2.75        1.80      0.40 o
   4   9   0        1.02        0.14      0.40 o
   5   9   0       26.75       25.47      0.92 o
   6   9   0       20.92       22.71      0.92 o
   7   9   0        0.03        0.61      0.46 o
   8   9   0       68.56       73.84      1.72 o
   0  10   0        0.00        0.09      0.45 o
   1  10   0        5.91        5.67      0.56 o
   2  10   0       40.35       43.72      1.18 o
   3  10   0       28.45       28.24      0.95 o
   4  10   0        4.20        5.77      0.61 o
   5  10   0       27.15       31.12      1.07 o
   6  10   0        4.64        4.98      0.61 o
   1  11   0       14.40       16.18      1.18 o
   2  11   0       65.43       75.27      2.27 o
   3  11   0       14.62       15.92      1.84 o
 -15   0   1        0.18        1.22      0.65 o
 -13   0   1       21.60       24.90      2.45 o
 -11   0   1        0.05        1.35      0.92 o
  -9   0   1        8.55        4.99      0.45 o
  -7   0   1      602.10      660.57      7.53 o
  -5   0   1      530.77      465.12      6.57 o
  -3   0   1    25175.87    17642.39    380.22 o
  -1   0   1     1937.55     1899.58     30.50 o
   1   0   1      445.70      490.04      6.36 o
   3   0   1      144.00      169.95      2.30 o
   5   0   1      545.92      539.48      6.15 o
   7   0   1     2058.29     2131.54     23.78 o
   9   0   1      209.44      212.39      3.17 o
  11   0   1        3.76        3.40      0.65 o
  13   0   1       25.68       31.69      1.30 o
  15   0   1        0.39        1.84      0.92 o
 -15   1   1        5.16        3.94      0.66 o
 -14   1   1        9.16        9.53      0.61 o
 -13   1   1        2.90        4.38      0.87 o
 -12   1   1        7.93        8.23      0.52 o
 -11   1   1        7.42        6.19      0.41 o
 -10   1   1      234.40      235.89      3.26 o
  -9   1   1       72.08       69.38      0.87 o
  -8   1   1        0.02        0.29      0.29 o
  -7   1   1      724.92      737.68      6.36 o
  -6   1   1      972.85     1106.77      9.40 o
  -5   1   1      450.48      442.93      4.14 o
  -4   1   1     1380.46     1403.27     11.79 o
  -3   1   1     1716.97     1770.87     14.78 o
  -2   1   1      345.66      371.84      3.75 o
  -1   1   1     1007.92     1000.07      8.42 o
   0   1   1     1621.78     1779.74     14.93 o
   1   1   1     3978.51     4265.52     47.72 o
   2   1   1      192.09      201.64      1.80 o
   3   1   1    17791.36    16329.09    369.20 o
   4   1   1      978.11      967.64      8.17 o
   5   1   1      560.64      625.27      5.04 o
   6   1   1        1.39        0.61      0.11 o
   7   1   1        5.11        4.74      0.29 o
   8   1   1       35.96       31.97      0.86 o
   9   1   1      152.85      150.95      1.72 o
  10   1   1       19.94       17.00      0.69 o
  11   1   1        4.25        6.31      0.46 o
  12   1   1        1.22        2.01      0.40 o
  13   1   1       20.08       21.92      0.83 o
  14   1   1        7.78        8.82      0.65 o
  15   1   1        0.09        0.15      0.46 o
 -15   2   1        0.51        0.00      0.46 o
 -14   2   1        3.85        4.76      0.52 o
 -13   2   1       16.48       10.94      0.61 o
 -12   2   1       41.81       43.30      0.99 o
 -11   2   1       16.82       19.77      0.59 o
 -10   2   1       54.90       52.54      0.87 o
  -9   2   1      465.26      452.31      5.91 o
  -8   2   1      142.03      129.97      2.65 o
  -7   2   1      669.89      703.04      6.09 o
  -6   2   1      207.74      191.64      1.82 o
  -5   2   1     1664.66     1726.65     14.50 o
  -4   2   1     1515.28     1696.33     14.22 o
  -3   2   1     2522.57     2557.93     21.34 o
  -2   2   1        1.91        3.95      0.26 o
  -1   2   1      267.28      276.68      2.38 o
   0   2   1     3652.23     3870.67     32.23 o
   1   2   1     1308.58     1356.61     10.65 o
   2   2   1      704.31      708.32      6.05 o
   3   2   1      330.90      329.68      2.70 o
   4   2   1      371.45      368.73      3.04 o
   5   2   1       33.85       33.17      0.42 o
   6   2   1     2012.79     2158.14     16.99 o
   7   2   1      416.96      457.06      4.03 o
   8   2   1      586.29      599.14      8.21 o
   9   2   1      203.58      193.22      2.10 o
  10   2   1       73.14       70.20      1.04 o
  11   2   1       70.79       75.67      1.26 o
  12   2   1      140.74      132.73      2.13 o
  13   2   1        0.03        0.38      0.46 o
  14   2   1        1.00        1.84      0.49 o
  15   2   1        0.17       -0.31      0.46 o
 -15   3   1        0.08        1.53      0.53 o
 -14   3   1       41.43       43.21      1.21 o
 -13   3   1       48.66       52.30      1.40 o
 -12   3   1       12.59        9.22      0.55 o
 -11   3   1      101.73      109.58      1.58 o
 -10   3   1        0.28       -0.05      0.40 o
  -9   3   1       32.67       27.50      0.68 o
  -8   3   1       32.03       35.37      0.62 o
  -7   3   1        3.55        5.74      0.53 o
  -6   3   1      190.66      198.72      1.88 o
  -5   3   1      281.12      309.05      2.79 o
  -4   3   1      210.37      231.68      2.11 o
  -3   3   1     2873.10     2730.78     21.42 o
  -2   3   1      572.81      533.96      4.30 o
  -1   3   1        1.30        2.24      0.13 o
   0   3   1        3.79        3.06      0.25 o
   1   3   1       17.63        9.86      0.22 o
   2   3   1     2168.66     2206.32     17.32 o
   3   3   1       51.48       63.41      0.67 o
   4   3   1      940.99      988.86      7.85 o
   5   3   1     1174.30     1155.23      9.79 o
   6   3   1      190.22      216.05      2.23 o
   7   3   1      249.80      256.66      2.66 o
   8   3   1       23.00       20.32      0.50 o
   9   3   1      618.26      629.76      6.07 o
  10   3   1      108.25      104.50      1.37 o
  11   3   1       33.77       27.08      0.68 o
  12   3   1       34.05       32.17      0.92 o
  13   3   1       31.32       31.96      0.99 o
  14   3   1        2.50        1.61      0.46 o
  15   3   1        9.24        7.65      1.22 o
 -15   4   1       13.12       14.69      1.53 o
 -14   4   1       29.08       27.35      0.99 o
 -13   4   1       17.94       19.15      0.73 o
 -12   4   1        2.29        2.37      0.41 o
 -11   4   1      181.68      194.88      3.49 o
 -10   4   1       63.69       59.58      0.98 o
  -9   4   1      191.91      193.74      2.32 o
  -8   4   1      325.97      326.53      3.31 o
  -7   4   1      250.97      243.12      2.54 o
  -6   4   1       66.81       58.04      1.38 o
  -5   4   1       45.23       36.66      0.66 o
  -4   4   1      215.45      231.53      2.15 o
  -3   4   1       17.76       25.48      0.37 o
  -2   4   1       54.42       69.60      0.71 o
  -1   4   1      145.78      172.80      1.64 o
   0   4   1       56.79       85.75      1.00 o
   1   4   1     4840.73     4985.58     43.86 o
   2   4   1     1316.05     1404.16     11.13 o
   3   4   1      160.09      171.49      1.51 o
   4   4   1       35.39       40.94      0.54 o
   5   4   1     1007.47     1029.75      8.79 o
   6   4   1      158.38      153.09      2.03 o
   7   4   1       34.21       31.79      0.62 o
   8   4   1        6.60        4.34      0.34 o
   9   4   1       45.44       55.93      0.91 o
  10   4   1      167.86      156.60      1.87 o
  11   4   1        0.57        0.27      0.26 o
  12   4   1        1.51        1.35      0.41 o
  13   4   1       14.93       19.14      1.02 o
  14   4   1        0.23        0.84      0.46 o
 -14   5   1        0.22        0.00      0.65 o
 -13   5   1       15.58       10.42      0.64 o
 -12   5   1        0.82        1.10      0.41 o
 -11   5   1       40.44       31.88      0.83 o
 -10   5   1      114.75      110.78      1.64 o
  -9   5   1        0.02        0.64      0.44 o
  -8   5   1      538.94      536.93      5.77 o
  -7   5   1      193.15      194.87      2.64 o
  -6   5   1       62.25       70.32      1.04 o
  -5   5   1       49.82       38.45      0.83 o
  -4   5   1     1183.33     1166.74     11.74 o
  -3   5   1      803.75      815.86      7.04 o
  -2   5   1     1228.25     1197.71     10.19 o
  -1   5   1     1270.28     1368.91     11.60 o
   0   5   1       12.30       10.24      0.43 o
   1   5   1      108.89      105.16      1.12 o
   2   5   1        4.63        4.26      0.22 o
   3   5   1       89.27       73.86      0.87 o
   4   5   1      159.28      145.85      3.88 o
   5   5   1        4.43        5.83      0.34 o
   6   5   1      245.76      246.74      2.60 o
   7   5   1      534.05      540.59      5.29 o
   8   5   1      138.87      136.03      1.83 o
   9   5   1       90.49       94.12      1.27 o
  10   5   1       15.24       14.90      0.50 o
  11   5   1        1.55        0.71      0.29 o
  12   5   1        0.46       -0.12      0.34 o
  13   5   1        2.53        2.56      0.49 o
  14   5   1        1.42       -0.31      0.92 o
 -13   6   1        2.09        2.60      0.52 o
 -12   6   1       17.29       18.29      0.71 o
 -11   6   1        8.18        5.59      0.48 o
 -10   6   1       14.03       13.61      0.63 o
  -9   6   1        1.52        1.58      0.34 o
  -8   6   1        8.83        9.53      0.51 o
  -7   6   1      252.57      260.69      4.56 o
  -6   6   1      173.09      170.66      2.56 o
  -5   6   1      928.97      915.47      8.58 o
  -4   6   1       64.01       58.58      1.14 o
  -3   6   1       31.69       38.27      0.70 o
  -2   6   1      219.67      221.05      2.35 o
  -1   6   1     1428.97     1383.55     12.66 o
   0   6   1      126.86      120.46      1.41 o
   1   6   1       11.13       11.22      0.39 o
   2   6   1      174.33      180.90      1.98 o
   3   6   1       58.37       59.60      0.85 o
   4   6   1      395.36      373.81      4.62 o
   5   6   1        0.11        0.08      0.31 o
   6   6   1      191.62      185.91      3.00 o
   7   6   1       80.41       72.05      1.59 o
   8   6   1        1.36        0.77      0.31 o
   9   6   1        0.58        0.15      0.31 o
  10   6   1        0.00        0.08      0.31 o
  11   6   1       29.09       27.08      0.92 o
  12   6   1        1.33        1.22      0.46 o
  13   6   1        0.08       -0.61      0.92 o
 -12   7   1        0.00        0.10      0.53 o
 -11   7   1       19.43       17.94      0.87 o
 -10   7   1       15.34       15.46      0.77 o
  -9   7   1      108.43      111.57      2.56 o
  -8   7   1        0.17        0.23      0.31 o
  -7   7   1        6.07        6.13      0.46 o
  -6   7   1       37.12       37.17      0.92 o
  -5   7   1        0.84        0.69      0.31 o
  -4   7   1       37.11       34.44      0.79 o
  -3   7   1       13.76       11.51      0.42 o
  -2   7   1       68.96       67.36      1.00 o
  -1   7   1     1122.09     1148.08     10.66 o
   0   7   1        5.04        3.80      0.41 o
   1   7   1      181.57      183.42      2.06 o
   2   7   1      559.76      559.53      5.81 o
   3   7   1      380.85      373.13      4.61 o
   4   7   1       41.21       36.32      0.92 o
   5   7   1      112.41      114.83      1.84 o
   6   7   1       34.65       26.18      0.84 o
   7   7   1        4.77        4.24      0.46 o
   8   7   1       26.25       24.47      0.80 o
   9   7   1        0.00        0.11      0.33 o
  10   7   1        6.39        5.94      0.56 o
  11   7   1       17.74       22.44      0.87 o
  12   7   1        0.22        1.38      0.65 o
 -10   8   1        2.56        3.46      0.52 o
  -9   8   1        0.08       -0.17      0.40 o
  -8   8   1        2.16        2.22      0.46 o
  -7   8   1        0.28        0.08      0.33 o
  -6   8   1       37.23       31.34      0.92 o
  -5   8   1       60.54       56.41      1.22 o
  -4   8   1      130.03      117.31      1.95 o
  -3   8   1       49.29       48.68      0.96 o
  -2   8   1       18.39       17.17      0.52 o
  -1   8   1        0.10       -0.25      0.25 o
   0   8   1      133.23      124.25      2.37 o
   1   8   1       71.83       68.41      1.19 o
   2   8   1      235.01      235.02      3.84 o
   3   8   1       44.56       39.25      0.95 o
   4   8   1        1.50        3.52      1.46 o
   5   8   1      307.19      311.43      4.17 o
   6   8   1        9.55       10.08      0.61 o
   7   8   1       29.26       27.90      0.92 o
   8   8   1      147.93      151.73      2.45 o
   9   8   1        8.54        8.32      0.61 o
  10   8   1        0.14        0.61      0.53 o
  -8   9   1        2.95        3.91      0.60 o
  -7   9   1       41.35       40.98      1.56 o
  -6   9   1        0.42       -0.20      0.40 o
  -5   9   1        2.28        2.87      0.66 o
  -4   9   1        0.01       -0.25      0.33 o
  -3   9   1       68.05       65.90      1.38 o
  -2   9   1       27.63       26.10      0.82 o
  -1   9   1        1.17        0.25      0.26 o
   0   9   1      137.49      137.97      2.62 o
   1   9   1       11.27       11.49      0.50 o
   2   9   1        0.52        0.75      0.40 o
   3   9   1        6.28        5.57      0.52 o
   4   9   1       66.99       69.45      1.41 o
   5   9   1      250.24      254.38      3.56 o
   6   9   1        5.97        7.72      0.61 o
   7   9   1        1.29        1.22      0.46 o
   8   9   1        1.96        1.30      0.46 o
  -6  10   1       16.41       16.67      0.87 o
  -5  10   1        6.50        7.92      0.64 o
  -4  10   1        0.06       -0.37      0.40 o
  -3  10   1        4.86        5.31      0.56 o
  -2  10   1       24.96       24.29      0.87 o
  -1  10   1        1.52        2.14      0.41 o
   0  10   1        8.85       10.84      0.54 o
   1  10   1      108.09      111.08      2.56 o
   2  10   1       52.80       57.71      2.30 o
   3  10   1       18.74       23.22      1.28 o
   4  10   1        2.46        2.91      0.49 o
   5  10   1       19.35       21.90      0.92 o
   6  10   1       44.43       42.73      1.73 o
  -3  11   1       15.76       18.98      1.84 o
  -2  11   1        3.71        4.39      1.07 o
  -1  11   1        8.32       10.41      1.22 o
   0  11   1        5.00        5.51      1.22 o
   1  11   1       19.14       23.67      1.53 o
   2  11   1        9.89       12.49      1.08 o
 -14   0   2        2.04        1.53      0.65 o
 -12   0   2       57.41       45.77      1.52 o
 -10   0   2      207.43      216.99      3.24 o
  -8   0   2       46.87       37.15      0.72 o
  -6   0   2     1235.10     1169.54     13.15 o
  -4   0   2       41.39       42.96      0.61 o
  -2   0   2        0.70        3.00      0.27 o
   0   0   2      668.00      698.76     10.86 o
   2   0   2      509.69      625.78      7.04 o
   4   0   2      317.06      322.27      3.71 o
   6   0   2     1773.14     1822.34     20.34 o
   8   0   2       63.90       61.26      1.63 o
  10   0   2      297.69      310.26      5.62 o
  12   0   2        0.81        0.31      0.77 o
  14   0   2       39.49       42.16      1.61 o
 -15   1   2        0.30        0.38      0.46 o
 -14   1   2        0.08        0.61      0.46 o
 -13   1   2        0.00       -0.33      0.33 o
 -12   1   2        1.66        2.12      0.31 o
 -11   1   2        0.19        0.92      0.27 o
 -10   1   2        1.14        0.36      0.25 o
  -9   1   2       68.29       62.84      0.99 o
  -8   1   2       29.97       35.63      0.66 o
  -7   1   2      213.15      214.12      2.00 o
  -6   1   2     2235.42     2374.40     19.88 o
  -5   1   2        9.51        6.00      0.25 o
  -4   1   2     1658.11     1566.49     12.34 o
  -3   1   2     4471.66     4748.11     37.11 o
  -2   1   2    13779.16    12319.06    278.58 o
  -1   1   2     1661.45     1776.82     14.51 o
   0   1   2     1916.49     2046.94     20.12 o
   1   1   2      112.16      104.98      0.99 o
   2   1   2     2354.54     2517.26     21.18 o
   3   1   2      754.11      806.53      6.90 o
   4   1   2       97.33      108.32      1.07 o
   5   1   2      184.35      224.79      1.91 o
   6   1   2      294.02      351.23      2.92 o
   7   1   2      299.53      333.89      2.82 o
   8   1   2      152.00      164.79      1.77 o
   9   1   2        0.35        0.61      0.25 o
  10   1   2      143.75      157.15      2.32 o
  11   1   2       45.08       48.08      1.07 o
  12   1   2       61.35       55.55      1.21 o
  13   1   2       53.42       51.37      1.55 o
  14   1   2        4.56        3.91      0.52 o
  15   1   2        0.51        0.54      0.46 o
 -15   2   2        7.55        8.80      0.64 o
 -14   2   2        2.12        1.07      0.46 o
 -13   2   2        6.23        5.06      0.52 o
 -12   2   2       20.40       14.77      0.59 o
 -11   2   2        0.10        0.31      0.27 o
 -10   2   2       27.59       29.52      0.71 o
  -9   2   2      177.09      171.80      1.75 o
  -8   2   2        1.10        1.47      0.19 o
  -7   2   2      121.48      146.28      2.24 o
  -6   2   2       96.47      105.11      1.09 o
  -5   2   2     2292.32     2482.32     20.74 o
  -4   2   2      497.39      489.66      4.24 o
  -3   2   2      590.82      627.24      4.99 o
  -2   2   2      379.10      451.29      3.62 o
  -1   2   2        2.67        5.62      0.13 o
   0   2   2     5848.08     6201.10     71.48 o
   1   2   2     3400.27     3714.80     29.05 o
   2   2   2     1587.65     1606.71     12.65 o
   3   2   2      253.41      216.18      2.00 o
   4   2   2      140.06      146.83      1.43 o
   5   2   2      218.29      234.56      2.35 o
   6   2   2     1252.93     1311.77     11.18 o
   7   2   2      847.67      860.28      7.47 o
   8   2   2      189.20      192.04      2.06 o
   9   2   2        0.30        1.00      0.29 o
  10   2   2       26.77       23.44      0.66 o
  11   2   2        0.31       -0.08      0.31 o
  12   2   2        0.94        0.46      0.36 o
  13   2   2        4.69        3.46      0.46 o
  14   2   2        5.35        4.23      0.56 o
  15   2   2        2.97        2.30      0.87 o
 -15   3   2        7.22       10.15      0.81 o
 -14   3   2       41.26       48.28      1.21 o
 -13   3   2       14.90       16.68      0.67 o
 -12   3   2       14.66       12.71      0.55 o
 -11   3   2        3.38        2.11      0.52 o
 -10   3   2       59.42       59.95      0.95 o
  -9   3   2        9.10        8.44      0.37 o
  -8   3   2      472.96      485.29      4.33 o
  -7   3   2      155.16      159.09      1.60 o
  -6   3   2       20.24       24.71      0.46 o
  -5   3   2      320.64      366.72      3.25 o
  -4   3   2      401.14      372.45      3.07 o
  -3   3   2      311.91      361.42      3.19 o
  -2   3   2     1343.37     1469.12     12.45 o
  -1   3   2       23.41       29.07      0.50 o
   0   3   2     2987.92     3255.27     27.15 o
   1   3   2       16.25       23.75      0.30 o
   2   3   2      204.20      177.00      1.52 o
   3   3   2      152.39      178.32      1.54 o
   4   3   2     4610.93     5034.58     42.24 o
   5   3   2       20.10       27.36      0.44 o
   6   3   2      388.66      386.70      3.52 o
   7   3   2        3.53        4.70      0.25 o
   8   3   2      220.67      209.22      2.27 o
   9   3   2       78.95       74.43      1.08 o
  10   3   2        7.16        3.57      0.34 o
  11   3   2       13.62       12.59      0.50 o
  12   3   2        2.40        0.84      0.46 o
  13   3   2       28.80       31.76      0.99 o
  14   3   2        1.52        3.81      0.56 o
 -14   4   2       11.66       11.54      0.66 o
 -13   4   2       28.03       23.17      0.79 o
 -12   4   2       12.32       18.38      0.68 o
 -11   4   2       29.74       31.25      0.72 o
 -10   4   2       38.90       42.85      0.81 o
  -9   4   2        5.86        6.05      0.37 o
  -8   4   2       17.42       15.43      0.81 o
  -7   4   2        4.88        2.59      0.23 o
  -6   4   2      140.27      155.47      1.58 o
  -5   4   2      205.00      202.94      1.95 o
  -4   4   2     1932.17     2000.09     15.78 o
  -3   4   2     1390.77     1460.89     11.56 o
  -2   4   2      257.89      304.49      2.74 o
  -1   4   2      437.81      469.60      4.11 o
   0   4   2     2787.36     2896.46     24.18 o
   1   4   2     3278.07     3547.22     29.61 o
   2   4   2       38.08       43.52      0.53 o
   3   4   2      396.46      446.90      3.69 o
   4   4   2        0.00        1.93      0.16 o
   6   4   2       66.85       56.10      1.20 o
   7   4   2        3.66        5.31      0.29 o
   8   4   2        4.89        4.09      0.34 o
   9   4   2      139.78      135.96      1.68 o
  10   4   2      167.03      170.45      2.02 o
  11   4   2        3.51        2.63      0.37 o
  12   4   2       20.21       20.46      0.71 o
  13   4   2        8.49        9.42      0.64 o
  14   4   2        0.00        0.31      0.46 o
 -14   5   2        0.28        0.15      0.46 o
 -13   5   2        1.67        0.84      0.46 o
 -12   5   2        0.17        0.31      0.34 o
 -11   5   2       35.43       34.75      0.95 o
 -10   5   2       72.46       66.83      1.38 o
  -9   5   2      139.64      144.86      2.95 o
  -8   5   2      104.44      110.03      1.56 o
  -7   5   2        6.02        5.05      0.41 o
  -6   5   2      324.53      335.05      3.69 o
  -5   5   2      438.56      449.74      4.79 o
  -4   5   2       46.39       36.59      0.56 o
  -3   5   2      348.21      372.66      3.35 o
  -2   5   2      488.82      533.64      4.69 o
  -1   5   2     1090.92     1107.76      9.43 o
   0   5   2      178.21      218.70      2.06 o
   1   5   2       25.34       35.30      0.57 o
   2   5   2      547.79      580.66      5.10 o
   3   5   2       48.98       48.97      0.60 o
   4   5   2      251.08      229.02      2.04 o
   5   5   2      123.70      114.15      1.50 o
   6   5   2      279.75      265.35      2.79 o
   7   5   2      230.25      234.22      2.52 o
   8   5   2       13.82       12.66      0.55 o
   9   5   2        8.10        7.62      0.39 o
  10   5   2       52.30       55.44      1.37 o
  11   5   2        6.52        5.00      0.37 o
  12   5   2        3.11        1.48      0.37 o
  13   5   2        7.69       12.21      1.01 o
  14   5   2       13.79       17.14      1.84 o
 -13   6   2       10.57       10.93      0.72 o
 -12   6   2        1.57        1.22      0.43 o
 -11   6   2        0.66        0.23      0.34 o
 -10   6   2        6.76        6.19      0.45 o
  -9   6   2       45.12       47.84      1.07 o
  -8   6   2      191.77      184.92      2.35 o
  -7   6   2       92.25       92.70      1.53 o
  -6   6   2      434.58      441.91      4.93 o
  -5   6   2      102.99      104.17      1.33 o
  -4   6   2      125.35      127.55      2.12 o
  -3   6   2        5.57        2.02      0.28 o
  -2   6   2      329.69      312.28      2.91 o
  -1   6   2      264.86      266.78      2.75 o
   0   6   2      140.33      122.34      1.84 o
   1   6   2      586.06      544.17      6.09 o
   2   6   2      814.37      825.67      7.70 o
   3   6   2      242.07      246.02      2.58 o
   4   6   2       53.19       56.22      0.93 o
   5   6   2       16.27       16.50      0.61 o
   6   6   2        0.69        0.08      0.31 o
   7   6   2       87.82       85.27      1.77 o
   8   6   2       54.30       46.77      1.24 o
   9   6   2        0.06        0.15      0.31 o
  10   6   2        1.60        2.22      0.46 o
  11   6   2       27.89       30.89      0.95 o
  12   6   2       11.66       12.56      0.72 o
  13   6   2        0.00       -0.65      0.65 o
 -12   7   2       17.83       18.19      1.53 o
 -11   7   2        3.83        3.46      0.46 o
 -10   7   2        7.90        9.37      0.61 o
  -9   7   2        2.79        1.68      0.46 o
  -8   7   2        0.24       -0.23      0.31 o
  -7   7   2        6.26        5.38      0.53 o
  -6   7   2        2.63        3.08      0.46 o
  -5   7   2       87.15       79.90      1.26 o
  -4   7   2      282.87      307.29      3.48 o
  -3   7   2        8.68        8.35      0.41 o
  -2   7   2      830.75      818.11      7.72 o
  -1   7   2       10.69        9.45      0.41 o
   0   7   2        9.35       13.90      0.50 o
   1   7   2      263.27      248.43      2.62 o
   2   7   2      339.87      326.49      3.37 o
   3   7   2      124.87      119.39      1.64 o
   4   7   2       20.60       19.70      0.72 o
   5   7   2       16.73       13.25      0.61 o
   6   7   2       18.72       19.69      0.77 o
   7   7   2        0.97        0.92      0.33 o
   8   7   2       42.89       41.07      1.07 o
   9   7   2       13.37       12.70      0.61 o
  10   7   2        1.04        0.75      0.40 o
  11   7   2       22.15       23.61      0.92 o
  12   7   2        0.29       -0.65      0.65 o
 -10   8   2        1.41        1.76      0.46 o
  -9   8   2        0.15       -0.33      0.33 o
  -8   8   2        0.04       -0.31      0.40 o
  -7   8   2       86.31       89.26      1.89 o
  -6   8   2       57.12       53.52      1.22 o
  -5   8   2       11.67        8.21      0.56 o
  -4   8   2       13.05       11.17      0.55 o
  -3   8   2       20.21       17.85      0.62 o
  -2   8   2       59.56       53.90      0.93 o
  -1   8   2      101.19      103.27      1.50 o
   0   8   2        4.20        3.37      0.34 o
   1   8   2       15.43       14.88      0.55 o
   2   8   2      259.68      255.12      3.06 o
   3   8   2       72.99       65.76      1.38 o
   4   8   2       74.32       77.92      1.53 o
   5   8   2       25.10       22.69      1.15 o
   6   8   2      115.08      113.51      1.99 o
   7   8   2       54.43       48.97      1.22 o
   8   8   2        3.78        3.78      0.49 o
   9   8   2        0.16       -0.28      0.36 o
  10   8   2       13.35       11.26      0.77 o
  -8   9   2        8.93        9.12      0.64 o
  -7   9   2        6.82        8.22      0.61 o
  -6   9   2        3.87        4.57      0.49 o
  -5   9   2        2.35        1.68      0.46 o
  -4   9   2       25.34       21.53      0.80 o
  -3   9   2       69.69       67.64      1.23 o
  -2   9   2       38.26       39.43      0.93 o
  -1   9   2       76.46       75.30      1.32 o
   0   9   2        6.41        7.96      0.47 o
   1   9   2        0.80        1.05      0.34 o
   2   9   2       12.81       11.80      0.61 o
   3   9   2       45.91       44.03      1.19 o
   4   9   2       77.00       72.77      1.53 o
   5   9   2       19.38       17.20      0.77 o
   6   9   2        2.95        2.02      0.46 o
   7   9   2        1.46        1.38      0.46 o
   8   9   2       32.98       31.85      1.07 o
  -6  10   2        5.36        6.09      0.71 o
  -5  10   2        1.53        1.68      0.46 o
  -4  10   2       35.36       36.39      1.07 o
  -3  10   2        4.81        4.31      0.56 o
  -2  10   2        0.08       -0.31      0.31 o
  -1  10   2       15.11       16.42      0.68 o
   0  10   2       72.58       78.56      1.39 o
   1  10   2        0.54        0.78      0.40 o
   2  10   2        0.22        0.20      0.40 o
   3  10   2       32.16       28.87      1.04 o
   4  10   2        4.40        6.02      0.61 o
   5  10   2       11.14       10.98      0.72 o
  -3  11   2        0.49       -0.61      0.92 o
  -2  11   2        8.32        9.53      0.96 o
  -1  11   2        2.62        3.06      0.92 o
   0  11   2       11.44       12.25      1.53 o
   1  11   2        4.48        3.98      0.73 o
   2  11   2        0.51        2.76      0.92 o
 -15   0   3        5.37        3.75      0.73 o
 -13   0   3      128.81      118.05      2.70 o
 -11   0   3       70.39       83.02      2.05 o
  -9   0   3      143.86      144.06      3.14 o
  -7   0   3      593.74      665.53      7.61 o
  -5   0   3        0.43        0.51      0.19 o
  -3   0   3     5348.34     5549.18     61.28 o
  -1   0   3      396.50      405.68      5.35 o
   1   0   3    10214.64    10130.09    188.88 o
   3   0   3        2.47        2.17      0.18 o
   5   0   3      198.49      176.30      2.17 o
   7   0   3      771.80      799.81      9.13 o
   9   0   3       33.43       33.09      0.94 o
  11   0   3       18.09       20.36      1.08 o
  13   0   3       37.23       38.22      1.39 o
 -15   1   3        5.28        7.98      0.62 o
 -14   1   3       13.53       15.04      0.72 o
 -13   1   3       18.00       23.14      1.11 o
 -12   1   3        9.55        8.72      0.48 o
 -11   1   3       12.99       12.34      0.47 o
 -10   1   3      271.87      287.63      3.25 o
  -9   1   3      236.38      233.48      2.41 o
  -8   1   3       97.98       91.81      1.02 o
  -7   1   3      738.47      720.47      5.84 o
  -6   1   3        1.25        0.43      0.34 o
  -5   1   3      302.02      324.58      2.69 o
  -4   1   3      205.64      201.31      1.71 o
  -3   1   3     1378.46     1336.82     10.54 o
  -2   1   3     1758.45     1899.33     15.99 o
  -1   1   3      447.71      492.28      3.92 o
   0   1   3     1126.26     1137.88      8.98 o
   1   1   3      107.88       98.51      0.88 o
   2   1   3      179.43      192.04      1.63 o
   3   1   3     3141.09     3310.02     27.83 o
   4   1   3     2206.05     2324.32     19.59 o
   5   1   3     1069.91     1054.45      9.02 o
   6   1   3       34.44       30.16      0.49 o
   7   1   3      273.14      269.50      2.70 o
   8   1   3       21.95       16.58      0.40 o
   9   1   3      492.14      501.86      5.41 o
  10   1   3      151.09      143.43      2.22 o
  11   1   3       47.82       51.87      1.14 o
  12   1   3        0.29        0.12      0.36 o
  13   1   3        0.00       -0.09      0.36 o
  14   1   3        1.46        0.77      0.46 o
 -15   2   3        0.04        0.23      0.46 o
 -14   2   3        0.25        0.10      0.40 o
 -13   2   3        8.09        8.88      0.51 o
 -12   2   3      119.86      118.51      1.69 o
 -11   2   3        0.14       -0.27      0.27 o
 -10   2   3        6.97        8.07      0.37 o
  -9   2   3       13.08       11.58      0.53 o
  -8   2   3      151.49      172.62      1.71 o
  -7   2   3      148.84      157.81      1.58 o
  -6   2   3      441.72      448.30      3.95 o
  -5   2   3      382.77      384.22      3.39 o
  -4   2   3      523.37      519.09      4.20 o
  -3   2   3      363.89      427.54      3.73 o
  -2   2   3      799.71      746.15      5.95 o
  -1   2   3     1169.38     1165.95      9.19 o
   0   2   3     1136.17     1138.73      8.99 o
   1   2   3       25.63       30.22      0.36 o
   2   2   3      924.99      912.86      7.26 o
   3   2   3      684.74      730.69      6.29 o
   4   2   3      244.42      244.91      2.25 o
   5   2   3        1.77        5.47      0.23 o
   6   2   3      148.35      170.67      1.67 o
   7   2   3      332.79      323.94      3.70 o
   8   2   3        3.84        4.34      0.26 o
   9   2   3       22.66       16.98      0.50 o
  10   2   3       29.09       29.79      0.98 o
  11   2   3        5.84        5.27      0.46 o
  12   2   3       10.77        8.20      0.56 o
  13   2   3        1.21       -0.07      0.42 o
  14   2   3        0.17       -0.34      0.40 o
 -15   3   3        5.56        3.13      0.57 o
 -14   3   3        1.77        2.08      0.41 o
 -13   3   3       22.75       26.32      0.86 o
 -12   3   3        0.13       -0.29      0.29 o
 -11   3   3       70.91       64.16      1.27 o
 -10   3   3        5.75        4.60      0.37 o
  -9   3   3      149.71      165.67      1.71 o
  -8   3   3       45.62       42.97      0.65 o
  -7   3   3      133.80      143.38      1.58 o
  -6   3   3       37.81       42.40      0.59 o
  -5   3   3        6.76        4.44      0.25 o
  -4   3   3      668.82      786.02      6.30 o
  -3   3   3        3.43        8.85      0.22 o
  -2   3   3      232.26      223.23      1.89 o
  -1   3   3     6010.17     6473.81     53.82 o
   0   3   3        4.11        4.05      0.23 o
   1   3   3        0.08        5.68      0.30 o
   2   3   3     1064.92     1158.25      9.19 o
   3   3   3     3275.86     3573.87     28.01 o
   4   3   3      130.60      141.61      1.42 o
   5   3   3       23.54       25.86      0.44 o
   6   3   3       30.42       26.92      0.50 o
   7   3   3        0.66        1.33      0.25 o
   8   3   3       52.97       49.40      1.00 o
   9   3   3       95.08       92.74      1.27 o
  10   3   3       17.31       15.52      0.50 o
  11   3   3        4.53        6.06      0.41 o
  12   3   3        0.02       -0.31      0.31 o
  13   3   3       11.54       12.10      0.93 o
  14   3   3        1.80        0.77      0.46 o
 -14   4   3        0.36        0.44      0.40 o
 -13   4   3        0.60       -0.13      0.34 o
 -12   4   3        0.39        0.56      0.39 o
 -11   4   3        3.90        5.91      0.39 o
 -10   4   3       10.39        8.94      0.48 o
  -9   4   3        4.21        3.29      0.30 o
  -8   4   3        0.06        0.61      0.23 o
  -7   4   3        1.43        1.05      0.23 o
  -6   4   3      198.85      214.79      2.21 o
  -5   4   3      465.66      432.26      3.85 o
  -4   4   3       78.30       78.20      0.83 o
  -3   4   3      238.66      274.06      2.36 o
  -2   4   3     1082.23     1295.23     10.97 o
  -1   4   3      282.02      352.20      3.17 o
   0   4   3       74.51       93.30      1.02 o
   1   4   3       99.55      115.64      1.17 o
   2   4   3      399.25      396.18      3.28 o
   3   4   3      990.83      986.63      7.91 o
   4   4   3        4.29        7.77      0.25 o
   5   4   3      704.57      700.95      6.68 o
   6   4   3       29.02       34.01      0.64 o
   7   4   3      284.44      278.54      2.91 o
   8   4   3       56.73       53.06      0.87 o
   9   4   3       36.11       34.46      0.75 o
  10   4   3        5.02        6.71      0.37 o
  11   4   3        2.86        2.09      0.37 o
  12   4   3        5.23        5.50      0.48 o
  13   4   3        1.48       -0.20      0.40 o
  14   4   3        0.75        1.84      0.87 o
 -14   5   3        0.37       -0.15      0.46 o
 -13   5   3        0.47       -0.20      0.63 o
 -12   5   3        7.57        6.35      0.71 o
 -11   5   3        2.01        1.45      0.46 o
 -10   5   3       10.07        8.24      0.55 o
  -9   5   3       13.99       15.03      0.55 o
  -8   5   3       10.84       13.72      0.55 o
  -7   5   3      157.06      152.46      1.91 o
  -6   5   3        0.03        0.31      0.27 o
  -5   5   3      130.46      146.72      1.68 o
  -4   5   3       22.54       23.97      0.56 o
  -3   5   3      258.54      266.25      3.41 o
  -2   5   3      100.31       91.56      1.04 o
  -1   5   3      407.17      399.88      3.60 o
   0   5   3      541.38      507.66      4.48 o
   1   5   3      206.64      235.51      2.23 o
   2   5   3       45.96       43.83      0.62 o
   3   5   3       64.66       54.70      0.79 o
   4   5   3      477.90      482.67      4.70 o
   5   5   3      141.37      125.72      1.47 o
   6   5   3      292.64      305.81      3.16 o
   7   5   3       66.72       64.93      0.98 o
   8   5   3        1.27        0.67      0.27 o
   9   5   3       14.09       14.08      0.50 o
  10   5   3        0.00       -0.25      0.25 o
  11   5   3        0.08        0.63      0.32 o
  12   5   3        1.03        1.58      0.52 o
  13   5   3        5.44        4.55      0.52 o
  14   5   3        0.48        0.57      0.73 o
 -13   6   3        1.03        0.46      0.46 o
 -12   6   3        1.81        1.47      0.41 o
 -11   6   3        0.01        0.15      0.34 o
 -10   6   3        1.14        1.50      0.37 o
  -9   6   3       67.16       63.98      1.38 o
  -8   6   3       12.76       10.21      0.51 o
  -7   6   3       91.32       85.88      1.53 o
  -6   6   3      104.99       86.37      1.21 o
  -5   6   3      108.13      104.81      1.35 o
  -4   6   3        2.48        2.01      0.25 o
  -3   6   3      356.40      333.51      3.39 o
  -2   6   3       20.33       13.95      0.42 o
  -1   6   3       57.58       51.59      0.78 o
   0   6   3        3.49        4.46      0.24 o
   1   6   3      777.69      786.22      6.84 o
   2   6   3       25.20       26.02      0.55 o
   3   6   3      149.21      157.00      1.81 o
   4   6   3      550.95      555.39      5.41 o
   5   6   3      316.51      300.20      3.86 o
   6   6   3        0.01       -0.10      0.35 o
   7   6   3       73.50       73.56      1.38 o
   8   6   3       55.40       56.07      1.41 o
   9   6   3       68.12       68.73      2.17 o
  10   6   3       14.74       14.84      0.68 o
  11   6   3        1.52        1.22      0.40 o
  12   6   3        1.37        1.30      0.46 o
  13   6   3        1.97        2.14      1.22 o
 -12   7   3        1.98        1.63      1.06 o
 -11   7   3        6.64        5.19      0.56 o
 -10   7   3        0.83        0.99      0.46 o
  -9   7   3        1.44        0.77      0.46 o
  -8   7   3        0.50        0.28      0.33 o
  -7   7   3       79.61       76.71      1.41 o
  -6   7   3        0.15        0.23      0.31 o
  -5   7   3       10.62       11.33      0.55 o
  -4   7   3       47.44       38.39      0.82 o
  -3   7   3      167.43      141.13      1.89 o
  -2   7   3        2.89        2.80      0.29 o
  -1   7   3       14.45       13.31      0.47 o
   0   7   3       24.99       23.68      0.55 o
   1   7   3       94.22       89.62      1.20 o
   2   7   3       30.21       24.85      0.65 o
   3   7   3        8.41        7.33      0.41 o
   4   7   3       48.19       49.45      1.07 o
   5   7   3      213.64      209.97      2.94 o
   6   7   3       42.89       42.78      1.03 o
   7   7   3       54.34       57.98      1.26 o
   8   7   3       20.03       19.78      0.77 o
   9   7   3        2.03        2.28      0.46 o
  10   7   3        1.01        0.77      0.46 o
  11   7   3        1.91        1.55      0.58 o
  12   7   3        7.08        5.51      1.22 o
 -10   8   3        4.87        6.28      0.61 o
  -9   8   3        2.75        3.02      0.46 o
  -8   8   3        0.45        0.24      0.40 o
  -7   8   3        3.28        2.97      0.46 o
  -6   8   3        6.90        5.02      0.46 o
  -5   8   3       20.71       19.45      0.77 o
  -4   8   3       63.58       60.97      1.10 o
  -3   8   3       38.01       41.46      0.87 o
  -2   8   3       81.20       79.64      1.55 o
  -1   8   3        0.01        0.36      0.25 o
   0   8   3       62.74       62.85      1.04 o
   1   8   3      273.65      278.03      3.29 o
   2   8   3      121.40      123.87      1.76 o
   3   8   3       10.96       10.71      0.61 o
   4   8   3       26.79       23.48      0.80 o
   5   8   3        0.40        0.15      0.40 o
   6   8   3        2.60        1.84      0.46 o
   7   8   3       14.91       12.14      0.61 o
   8   8   3        0.10        0.03      0.40 o
   9   8   3        1.83        2.45      0.46 o
  10   8   3        0.30        0.77      0.65 o
  -8   9   3        6.44        7.72      0.61 o
  -7   9   3        3.26        4.27      0.56 o
  -6   9   3       15.45       17.72      0.80 o
  -5   9   3       32.20       32.72      0.95 o
  -4   9   3       15.49       15.56      0.72 o
  -3   9   3        1.00        0.06      0.44 o
  -2   9   3        3.43        2.80      0.41 o
  -1   9   3      119.71      121.44      1.62 o
   0   9   3        3.17        4.67      0.41 o
   1   9   3        2.58        1.80      0.34 o
   2   9   3        1.36        1.76      0.46 o
   3   9   3       38.29       38.83      1.07 o
   4   9   3        1.47        1.91      0.46 o
   5   9   3       10.20        8.38      0.61 o
   6   9   3       21.61       20.43      0.87 o
   7   9   3       14.88       16.26      0.80 o
   8   9   3        2.54        4.90      1.22 o
  -6  10   3        7.20        7.91      0.71 o
  -5  10   3       28.56       31.16      1.03 o
  -4  10   3        2.65        1.84      0.46 o
  -3  10   3        5.08        5.02      0.56 o
  -2  10   3        2.04        1.41      0.41 o
  -1  10   3        1.15        0.41      0.40 o
   0  10   3        0.95        1.41      0.41 o
   1  10   3       18.38       21.04      1.06 o
   2  10   3        9.69        9.59      0.61 o
   3  10   3       44.97       50.81      1.33 o
   4  10   3        0.26       -0.27      0.40 o
   5  10   3        2.81        5.14      0.61 o
  -3  11   3        6.04        4.90      1.22 o
  -1  11   3       13.05       16.18      1.18 o
   0  11   3       39.02       48.37      2.76 o
   1  11   3        0.02        0.31      0.92 o
   2  11   3        1.11        1.22      0.92 o
 -14   0   4        0.75        0.61      0.65 o
 -12   0   4        7.32        5.24      0.53 o
 -10   0   4      108.71      119.37      2.06 o
  -8   0   4      412.12      442.22      6.00 o
  -6   0   4        7.74        9.00      0.36 o
  -4   0   4      872.53      789.88      8.87 o
  -2   0   4     2524.58     2594.82     29.88 o
   0   0   4      580.78      599.33      7.94 o
   2   0   4       55.20       39.96      0.90 o
   4   0   4      805.41      765.45      8.67 o
   6   0   4      907.97      877.97     10.01 o
   8   0   4      106.41       94.97      1.64 o
  10   0   4      131.64      123.64      4.13 o
  12   0   4       17.26       13.23      0.92 o
  14   0   4        0.91        3.02      0.73 o
 -15   1   4        4.13        3.37      0.57 o
 -14   1   4        0.08       -0.36      0.36 o
 -13   1   4       23.36       20.75      0.71 o
 -12   1   4        6.83        9.70      0.51 o
 -11   1   4       11.04       11.48      0.45 o
 -10   1   4       33.70       28.68      0.62 o
  -9   1   4       15.38       17.62      0.69 o
  -8   1   4      162.28      164.92      1.73 o
  -7   1   4        3.51        2.06      0.17 o
  -6   1   4      160.10      169.10      1.51 o
  -5   1   4      235.23      240.72      2.05 o
  -4   1   4       37.23       42.44      0.48 o
  -3   1   4       11.05       12.57      0.29 o
  -2   1   4      530.66      464.64      4.03 o
  -1   1   4       18.50       14.95      0.29 o
   0   1   4     6411.77     6753.16     52.77 o
   1   1   4     3436.98     3500.55     27.38 o
   2   1   4        4.12        2.54      0.11 o
   3   1   4      170.60      154.47      1.36 o
   4   1   4     2039.08     2223.61     18.63 o
   5   1   4       60.64       49.18      0.68 o
   6   1   4      434.21      479.14      4.26 o
   7   1   4      368.82      370.36      3.63 o
   8   1   4       43.77       46.33      0.82 o
   9   1   4        0.03       -0.18      0.27 o
  10   1   4       12.02       15.67      0.57 o
  11   1   4        0.04        0.36      0.33 o
  12   1   4        3.08        1.68      0.46 o
  13   1   4        0.79        0.18      0.39 o
  14   1   4        9.91       11.65      0.68 o
 -15   2   4        1.77        1.94      0.53 o
 -14   2   4        0.03       -0.36      0.36 o
 -13   2   4        2.20        1.20      0.34 o
 -12   2   4       19.68       25.35      0.71 o
 -11   2   4        1.16        1.36      0.35 o
 -10   2   4       27.79       29.43      0.64 o
  -9   2   4       60.30       58.32      0.80 o
  -8   2   4       57.46       48.31      0.69 o
  -7   2   4        2.94        4.90      0.29 o
  -6   2   4      110.21      132.27      1.24 o
  -5   2   4      823.27      836.01      6.72 o
  -4   2   4     1155.85     1207.33     10.25 o
  -3   2   4      170.56      153.09      1.60 o
  -2   2   4      820.28      825.42      6.57 o
  -1   2   4        0.76        4.56      0.22 o
   0   2   4     1780.17     1875.61     14.74 o
   1   2   4      803.57      900.39      7.15 o
   2   2   4      226.01      198.71      1.71 o
   3   2   4        0.75        7.62      0.37 o
   4   2   4     1418.23     1527.68     13.00 o
   5   2   4      495.20      527.48      4.66 o
   6   2   4      314.43      346.64      3.19 o
   7   2   4       25.42       24.97      0.55 o
   8   2   4        0.46        0.31      0.25 o
   9   2   4        4.32        5.70      0.34 o
  10   2   4       26.79       21.74      0.65 o
  11   2   4       20.42       22.56      0.77 o
  12   2   4       13.36       14.35      0.72 o
  13   2   4        0.10        0.43      0.36 o
  14   2   4        0.81        2.32      0.52 o
 -15   3   4        5.39        6.05      0.71 o
 -14   3   4        0.20        0.18      0.34 o
 -13   3   4        5.72        4.85      0.45 o
 -12   3   4        0.06        0.59      0.31 o
 -11   3   4       16.25       16.15      0.57 o
 -10   3   4       30.70       27.30      0.58 o
  -9   3   4       61.91       61.36      0.84 o
  -8   3   4       13.93       13.97      0.52 o
  -7   3   4       85.11      105.64      1.37 o
  -6   3   4      757.42      712.69      6.68 o
  -5   3   4       18.44       22.94      0.38 o
  -4   3   4      248.13      275.67      2.36 o
  -3   3   4      445.48      528.90      4.31 o
  -2   3   4     2007.84     1978.45     15.58 o
  -1   3   4      671.84      722.32      5.79 o
   0   3   4      460.08      548.45      4.43 o
   1   3   4       21.08       19.12      0.40 o
   2   3   4       10.68        7.26      0.22 o
   3   3   4       49.76       48.21      0.64 o
   4   3   4      278.18      310.44      2.86 o
   5   3   4       52.03       53.24      0.78 o
   6   3   4      254.85      225.51      2.90 o
   7   3   4        0.36        0.00      0.20 o
   8   3   4       87.03       88.97      1.18 o
   9   3   4       18.14       13.89      0.50 o
  10   3   4       28.87       29.67      0.89 o
  11   3   4       43.30       47.23      0.98 o
  12   3   4        6.62        9.88      0.61 o
  13   3   4        6.11        6.61      0.61 o
  14   3   4        0.27       -0.31      0.46 o
 -14   4   4       10.34       10.66      0.84 o
 -13   4   4        0.24       -0.36      0.36 o
 -12   4   4       12.67       12.21      0.64 o
 -11   4   4       41.96       42.11      0.91 o
 -10   4   4       32.52       36.88      0.96 o
  -9   4   4        0.58        0.52      0.23 o
  -8   4   4        0.02        0.04      0.20 o
  -7   4   4       19.92       17.89      0.44 o
  -6   4   4      288.70      283.81      2.91 o
  -5   4   4        2.73        5.27      0.23 o
  -4   4   4        3.45        6.47      0.22 o
  -3   4   4       12.66        7.76      0.54 o
  -2   4   4      131.30      126.27      1.19 o
  -1   4   4        3.90        7.94      0.30 o
   0   4   4       13.27        5.42      0.23 o
   1   4   4       35.87       50.67      0.67 o
   2   4   4     2405.70     2425.48     19.08 o
   3   4   4      141.70      112.71      1.09 o
   4   4   4       15.52       18.54      0.46 o
   5   4   4       51.73       47.10      1.09 o
   6   4   4      223.12      219.52      2.18 o
   7   4   4        1.16        1.30      0.35 o
   8   4   4       28.18       27.95      0.64 o
   9   4   4        0.31       -0.10      0.25 o
  10   4   4        0.96        2.63      0.37 o
  11   4   4        4.75        3.39      0.41 o
  12   4   4       12.30       15.99      0.68 o
  13   4   4        0.02       -0.17      0.40 o
  14   4   4        6.90        6.07      0.87 o
 -14   5   4        0.32        1.84      0.92 o
 -13   5   4        5.59        5.25      0.71 o
 -12   5   4       12.86       14.69      0.93 o
 -11   5   4        4.55        4.81      0.43 o
 -10   5   4       19.72       16.55      0.62 o
  -9   5   4       24.17       25.82      0.96 o
  -8   5   4       52.14       45.14      0.90 o
  -7   5   4       54.18       53.49      0.92 o
  -6   5   4      222.24      218.25      2.33 o
  -5   5   4       62.41       58.60      1.28 o
  -4   5   4        2.30        4.38      0.25 o
  -3   5   4       64.72       69.08      0.89 o
  -2   5   4      538.59      556.19      5.80 o
  -1   5   4      601.32      593.98      5.19 o
   0   5   4       66.81       65.66      0.81 o
   1   5   4       16.02       19.34      0.45 o
   2   5   4        0.10        0.12      0.12 o
   3   5   4        3.59        5.58      0.28 o
   4   5   4       43.91       42.66      0.72 o
   5   5   4       35.56       33.78      0.94 o
   6   5   4       15.30       16.30      0.57 o
   7   5   4       28.91       28.99      0.77 o
   8   5   4      220.90      206.16      2.57 o
   9   5   4       17.88       21.90      0.62 o
  10   5   4       38.47       40.59      0.85 o
  11   5   4        0.75        0.52      0.32 o
  12   5   4        0.08        0.33      0.39 o
  13   5   4        1.20        0.61      0.92 o
 -13   6   4        0.71        0.31      0.53 o
 -12   6   4        0.11        0.86      0.37 o
 -11   6   4       10.03       12.53      0.57 o
 -10   6   4        6.61        4.07      0.41 o
  -9   6   4        0.30       -0.18      0.38 o
  -8   6   4       12.14       11.89      0.55 o
  -7   6   4        0.10       -0.25      0.25 o
  -6   6   4        0.34       -0.10      0.25 o
  -5   6   4       17.12       15.55      0.50 o
  -4   6   4      488.95      488.72      4.79 o
  -3   6   4       95.79       92.57      1.14 o
  -2   6   4       86.84       89.14      1.04 o
  -1   6   4      122.02      112.95      1.27 o
   0   6   4        6.87        6.68      0.35 o
   1   6   4      135.20      141.41      1.50 o
   2   6   4       72.33       63.37      0.93 o
   3   6   4      152.39      137.06      1.64 o
   4   6   4       81.66       74.40      1.08 o
   5   6   4       44.74       37.81      0.82 o
   6   6   4       66.06       64.26      1.10 o
   7   6   4       20.57       18.02      0.76 o
   8   6   4       59.11       54.06      1.18 o
   9   6   4        0.25        0.61      0.53 o
  10   6   4        0.04       -0.25      0.33 o
  11   6   4       51.45       55.94      1.33 o
  12   6   4        9.49        9.50      0.64 o
 -12   7   4        8.34        8.43      0.71 o
 -11   7   4        3.94        4.39      0.56 o
 -10   7   4        9.83        9.70      0.61 o
  -9   7   4        3.84        4.69      0.49 o
  -8   7   4       32.41       34.14      0.92 o
  -7   7   4        5.09        2.77      0.46 o
  -6   7   4        0.16       -0.24      0.27 o
  -5   7   4       54.91       46.37      0.96 o
  -4   7   4       21.43       20.57      0.65 o
  -3   7   4       50.33       45.32      0.87 o
  -2   7   4       34.50       29.51      0.82 o
  -1   7   4        8.82        6.65      0.37 o
   0   7   4      329.59      319.75      3.29 o
   1   7   4       38.11       41.08      0.75 o
   2   7   4      188.79      178.66      2.27 o
   3   7   4       80.43       74.42      1.20 o
   4   7   4      124.13      123.13      1.99 o
   5   7   4       45.61       46.38      1.07 o
   6   7   4       27.73       25.09      0.80 o
   7   7   4        6.78        5.67      0.46 o
   8   7   4        1.98        2.97      0.46 o
   9   7   4       25.28       25.56      0.92 o
  10   7   4       12.09       12.86      0.77 o
  11   7   4        0.75        0.82      0.53 o
 -10   8   4        0.28        0.71      0.53 o
  -9   8   4       12.01       10.77      0.61 o
  -8   8   4       54.34       58.11      1.94 o
  -7   8   4        1.27        2.12      0.62 o
  -6   8   4        0.10       -0.31      0.33 o
  -5   8   4       37.32       37.43      0.90 o
  -4   8   4      189.01      194.07      2.46 o
  -3   8   4       50.88       52.25      1.10 o
  -2   8   4        1.08        2.46      0.37 o
  -1   8   4        0.67        0.15      0.25 o
   0   8   4      129.26      116.27      1.81 o
   1   8   4       22.47       20.26      0.92 o
   2   8   4       50.76       55.64      1.11 o
   3   8   4       18.59       19.33      0.77 o
   4   8   4       45.41       41.12      1.07 o
   5   8   4       61.64       59.09      1.29 o
   6   8   4       10.66       11.55      0.61 o
   7   8   4       13.31       12.32      0.64 o
   8   8   4       13.64       12.52      0.72 o
   9   8   4       27.93       25.98      0.92 o
  -9   9   4        3.82        8.27      1.22 o
  -8   9   4        0.00        0.23      0.46 o
  -7   9   4       31.37       34.56      1.10 o
  -6   9   4       11.13       10.50      0.95 o
  -5   9   4       12.62       14.47      0.72 o
  -4   9   4        1.82        2.73      0.41 o
  -3   9   4        0.06       -0.08      0.34 o
  -2   9   4        7.40        8.15      0.51 o
  -1   9   4       30.79       30.93      0.86 o
   0   9   4        1.51        1.02      0.34 o
   1   9   4      115.71      115.79      1.75 o
   2   9   4        4.29        2.97      0.41 o
   3   9   4        0.25        0.24      0.36 o
   4   9   4       83.17       83.56      1.68 o
   5   9   4       29.84       29.88      0.95 o
   6   9   4       17.74       17.38      0.77 o
   7   9   4        0.01        0.46      0.46 o
  -6  10   4        3.94        5.09      1.84 o
  -5  10   4        9.07        9.15      0.79 o
  -4  10   4        5.96        6.87      0.61 o
  -3  10   4       13.34       15.61      0.65 o
  -2  10   4       89.26       93.91      1.79 o
  -1  10   4        4.59        4.44      0.52 o
   0  10   4        2.46        2.17      0.46 o
   1  10   4        3.69        3.09      0.58 o
   2  10   4       83.02       87.24      2.34 o
   3  10   4        3.39        2.93      0.46 o
   4  10   4        2.42        3.72      0.56 o
  -1  11   4       11.22       10.41      1.53 o
 -13   0   5       15.46       13.66      0.75 o
 -11   0   5       15.47       12.25      0.71 o
  -9   0   5      202.27      209.73      3.17 o
  -7   0   5       19.39       15.19      0.46 o
  -5   0   5      901.72      898.48     10.13 o
  -3   0   5      333.19      384.10      4.47 o
  -1   0   5       48.25       65.37      1.26 o
   1   0   5     5840.85     6231.67     68.85 o
   3   0   5      272.73      245.64      2.98 o
   5   0   5     1400.83     1548.02     20.25 o
   7   0   5      101.33       96.69      2.80 o
   9   0   5      136.64      150.29      2.53 o
  11   0   5       23.88       27.87      1.30 o
  13   0   5        2.38        4.09      0.73 o
 -15   1   5        4.01        4.29      1.22 o
 -14   1   5        5.81        7.67      0.87 o
 -13   1   5        0.01       -0.29      0.29 o
 -12   1   5        9.05        8.51      0.42 o
 -11   1   5        0.01       -0.25      0.25 o
 -10   1   5        0.00       -0.20      0.25 o
  -9   1   5        1.74        1.20      0.25 o
  -8   1   5        7.43        5.13      0.24 o
  -7   1   5       53.50       52.32      0.75 o
  -6   1   5      146.84      138.98      1.28 o
  -5   1   5     2066.79     2072.04     16.30 o
  -4   1   5        1.77        2.18      0.18 o
  -3   1   5       85.79      101.56      1.02 o
  -2   1   5        6.86        7.88      0.40 o
  -1   1   5      552.05      498.66      4.01 o
   0   1   5        1.25        0.61      0.12 o
   1   1   5      158.44      186.11      1.62 o
   2   1   5      250.75      280.62      2.51 o
   3   1   5       61.47       66.92      0.70 o
   4   1   5       61.45       68.01      0.71 o
   5   1   5      191.69      173.76      1.71 o
   6   1   5      304.15      309.99      2.85 o
   7   1   5       38.05       37.31      0.61 o
   8   1   5      282.33      299.96      4.13 o
   9   1   5       82.88       80.21      1.28 o
  10   1   5       15.32       16.09      0.59 o
  11   1   5       15.22       16.16      0.68 o
  12   1   5        6.02        5.76      0.52 o
  13   1   5        0.02       -0.37      0.44 o
  14   1   5        3.84        3.84      0.56 o
 -15   2   5        2.93        6.12      1.22 o
 -14   2   5       17.58       17.73      0.93 o
 -13   2   5        3.64        3.24      0.45 o
 -12   2   5       13.14       12.47      0.55 o
 -11   2   5        0.07        0.00      0.25 o
 -10   2   5        2.41        2.08      0.33 o
  -9   2   5       12.60       16.44      0.53 o
  -8   2   5      196.21      193.96      2.06 o
  -7   2   5       18.15       16.65      0.40 o
  -6   2   5        0.99        2.52      0.22 o
  -5   2   5      538.22      531.23      4.37 o
  -4   2   5       94.12       77.97      0.86 o
  -3   2   5     1075.50     1105.65      8.77 o
  -2   2   5     1349.67     1414.81     11.19 o
  -1   2   5      138.44      154.09      1.36 o
   0   2   5      647.94      661.36      5.34 o
   1   2   5     1581.03     1612.73     12.73 o
   2   2   5      252.54      263.64      2.24 o
   3   2   5     1738.06     1783.29     14.09 o
   4   2   5      507.96      542.77      4.80 o
   5   2   5       11.15       15.13      0.37 o
   6   2   5      179.58      176.65      1.78 o
   7   2   5      556.99      601.78      5.38 o
   8   2   5        0.12       -0.20      0.20 o
   9   2   5        4.56        4.10      0.41 o
  10   2   5       37.06       33.16      0.84 o
  11   2   5       51.32       53.73      1.26 o
  12   2   5        0.03        0.00      0.36 o
  13   2   5        2.34        0.99      0.46 o
  14   2   5        0.13        0.31      0.46 o
 -15   3   5        0.52        0.77      0.65 o
 -14   3   5        9.33        9.40      0.89 o
 -13   3   5        0.14       -0.21      0.31 o
 -12   3   5        1.89        2.22      0.37 o
 -11   3   5       87.42       86.01      1.34 o
 -10   3   5        0.38        0.13      0.23 o
  -9   3   5        0.78        0.74      0.23 o
  -8   3   5       25.73       21.87      0.48 o
  -7   3   5      176.99      160.98      3.15 o
  -6   3   5        2.62        2.65      0.23 o
  -5   3   5       66.40       61.70      1.16 o
  -4   3   5      255.59      223.42      1.96 o
  -3   3   5      163.50      214.14      1.87 o
  -2   3   5       39.94       42.75      0.49 o
  -1   3   5       59.02       50.68      0.59 o
   0   3   5      434.05      415.27      3.46 o
   1   3   5     1690.13     1746.65     13.80 o
   2   3   5      287.41      300.93      2.55 o
   3   3   5      714.20      676.07      5.50 o
   4   3   5      131.20      150.47      1.53 o
   5   3   5      296.86      265.12      3.97 o
   6   3   5        4.00        4.43      0.24 o
   7   3   5      113.84      105.46      1.23 o
   8   3   5       43.27       39.86      0.75 o
   9   3   5        6.95        7.11      0.39 o
  10   3   5       12.18        9.91      0.55 o
  11   3   5       15.29       17.95      0.71 o
  12   3   5       16.10       16.17      0.77 o
  13   3   5        0.01       -0.31      0.40 o
  14   3   5        0.56        1.84      1.22 o
 -14   4   5        1.26        0.92      0.92 o
 -13   4   5        0.02       -0.36      0.36 o
 -12   4   5       28.30       25.48      0.87 o
 -11   4   5       42.37       51.50      1.18 o
 -10   4   5        0.31        0.15      0.31 o
  -9   4   5        1.53        1.49      0.29 o
  -8   4   5       93.71       92.25      1.12 o
  -7   4   5      170.96      168.75      1.97 o
  -6   4   5      136.03      129.18      1.38 o
  -5   4   5        0.03        0.00      0.14 o
  -4   4   5      234.57      227.49      3.09 o
  -3   4   5     1095.83     1090.66      8.75 o
  -2   4   5      373.40      375.58      3.15 o
  -1   4   5      166.44      138.61      1.33 o
   0   4   5       14.92       18.99      0.36 o
   1   4   5      470.88      520.55      4.30 o
   2   4   5       14.23        9.73      0.30 o
   3   4   5        0.37        0.12      0.14 o
   4   4   5       43.90       43.15      0.64 o
   5   4   5      122.12      108.68      1.50 o
   6   4   5       97.60       89.22      1.07 o
   7   4   5      138.80      140.75      1.66 o
   8   4   5        5.91        6.67      0.39 o
   9   4   5       87.47       82.23      1.20 o
  10   4   5        0.02        0.00      0.28 o
  11   4   5       62.12       63.14      1.20 o
  12   4   5       20.41       19.82      0.73 o
  13   4   5       16.06       16.19      0.80 o
  14   4   5        9.03        7.65      1.53 o
 -13   5   5        0.41       -0.39      0.39 o
 -12   5   5        5.87        5.84      0.56 o
 -11   5   5        8.10        8.66      0.59 o
 -10   5   5       31.39       32.78      0.82 o
  -9   5   5      122.01      107.79      1.58 o
  -8   5   5       83.13       86.88      1.81 o
  -7   5   5        4.32        4.68      0.37 o
  -6   5   5      168.06      172.53      1.96 o
  -5   5   5      166.59      157.19      1.90 o
  -4   5   5       47.67       47.32      0.75 o
  -3   5   5      175.10      140.67      1.62 o
  -2   5   5       38.54       38.91      0.82 o
  -1   5   5      837.29      842.47      7.32 o
   0   5   5      110.82       99.82      1.34 o
   1   5   5      158.98      154.49      1.72 o
   2   5   5      347.30      328.70      3.05 o
   3   5   5       31.54       30.35      0.76 o
   4   5   5      130.72      125.36      1.54 o
   5   5   5      332.68      327.66      3.39 o
   6   5   5      392.83      370.83      4.19 o
   7   5   5        0.68        0.43      0.27 o
   8   5   5       52.96       45.99      0.96 o
   9   5   5       64.97       60.64      1.14 o
  10   5   5        0.50        0.92      0.37 o
  11   5   5        7.34        5.56      0.52 o
  12   5   5        0.01       -0.31      0.40 o
  13   5   5        0.29        0.00      0.92 o
 -12   6   5        8.88       11.26      0.73 o
 -11   6   5        3.44        4.41      0.43 o
 -10   6   5        0.95        0.33      0.37 o
  -9   6   5       92.30       92.71      1.68 o
  -8   6   5        9.17       10.35      0.70 o
  -7   6   5        1.34        0.51      0.25 o
  -6   6   5       32.95       23.53      0.62 o
  -5   6   5      102.06       95.22      1.25 o
  -4   6   5       14.30       13.62      0.50 o
  -3   6   5        4.00        4.97      0.30 o
  -2   6   5       74.80       74.93      0.95 o
  -1   6   5      198.29      198.33      2.60 o
   0   6   5       23.59       21.50      0.48 o
   1   6   5      105.56       95.46      1.14 o
   2   6   5       32.55       27.42      0.62 o
   3   6   5      362.41      350.99      3.58 o
   4   6   5       49.03       42.79      0.79 o
   5   6   5       90.94       80.20      1.62 o
   6   6   5        0.02        0.46      0.41 o
   7   6   5       12.24       11.22      0.55 o
   8   6   5       36.72       29.94      0.82 o
   9   6   5        2.66        1.96      0.56 o
  10   6   5        7.63        6.60      0.55 o
  11   6   5        0.22        0.38      0.46 o
  12   6   5        0.02        0.31      0.92 o
 -11   7   5        4.57        4.91      0.63 o
 -10   7   5        2.98        3.30      0.64 o
  -9   7   5        2.52        2.89      0.46 o
  -8   7   5       19.37       18.86      0.68 o
  -7   7   5        1.54        1.63      0.34 o
  -6   7   5       16.32       14.91      0.59 o
  -5   7   5      108.02      106.40      1.79 o
  -4   7   5      123.17      115.17      1.64 o
  -3   7   5        7.44        6.84      0.41 o
  -2   7   5       18.80       22.52      0.62 o
  -1   7   5      512.34      508.70      5.02 o
   0   7   5      144.16      139.02      1.70 o
   1   7   5       22.27       17.33      0.55 o
   2   7   5        6.03        7.52      0.41 o
   3   7   5       15.17       13.98      0.55 o
   4   7   5       32.14       29.26      0.87 o
   5   7   5       16.46       17.41      0.68 o
   6   7   5       19.18       20.99      0.77 o
   7   7   5       72.85       61.82      1.33 o
   8   7   5        1.46        0.84      0.46 o
   9   7   5       24.70       25.81      0.92 o
  10   7   5       70.90       70.58      1.53 o
  11   7   5        7.93        6.12      1.22 o
 -10   8   5        5.80        8.49      0.87 o
  -9   8   5       12.79       15.60      0.77 o
  -8   8   5        0.01        0.31      0.46 o
  -7   8   5       69.94       77.93      1.86 o
  -6   8   5        0.50        1.10      0.41 o
  -5   8   5       17.72       15.17      0.62 o
  -4   8   5       53.25       47.82      0.98 o
  -3   8   5       31.93       30.18      0.82 o
  -2   8   5       44.95       44.48      1.07 o
  -1   8   5        1.75        2.56      0.29 o
   0   8   5       14.34       12.70      0.55 o
   1   8   5        0.83        0.85      0.31 o
   2   8   5       21.77       17.38      0.65 o
   3   8   5       59.02       57.27      1.10 o
   4   8   5      110.15       99.69      1.79 o
   5   8   5        8.73       11.20      0.80 o
   6   8   5       14.09       14.33      0.77 o
   7   8   5       68.73       68.16      1.53 o
   8   8   5        1.63        1.15      0.46 o
   9   8   5        1.47        2.88      0.52 o
  -8   9   5        3.58        4.75      0.87 o
  -7   9   5       27.51       26.13      0.92 o
  -6   9   5       17.76       19.02      1.24 o
  -5   9   5        0.08       -0.31      0.34 o
  -4   9   5        0.30        0.51      0.34 o
  -3   9   5        0.87        0.36      0.34 o
  -2   9   5       44.81       43.43      1.26 o
  -1   9   5        7.07       10.13      0.61 o
   0   9   5       89.01       88.14      1.48 o
   1   9   5       75.13       71.91      1.31 o
   2   9   5        2.05        2.22      0.41 o
   3   9   5       29.53       30.89      0.95 o
   4   9   5        8.28        6.93      0.61 o
   5   9   5       25.35       20.03      1.14 o
   6   9   5        2.03        2.97      0.49 o
   7   9   5        0.38        1.07      0.65 o
  -6  10   5       16.61       24.49      2.14 o
  -5  10   5       10.71       13.18      0.88 o
  -4  10   5        0.05        0.15      0.46 o
  -3  10   5       82.76       87.58      2.12 o
  -2  10   5       11.20        9.16      1.10 o
  -1  10   5        5.77        7.35      0.61 o
   0  10   5        2.53        3.87      0.52 o
   1  10   5       21.20       20.11      1.40 o
   2  10   5        0.02        0.00      0.46 o
   3  10   5        0.52        0.69      0.46 o
   4  10   5       12.97       14.67      0.88 o
 -14   0   6       11.08       13.78      1.53 o
 -12   0   6        5.68        4.67      0.65 o
 -10   0   6       38.28       45.64      1.11 o
  -8   0   6       24.78       25.06      3.67 o
  -6   0   6      266.20      297.34      3.58 o
  -4   0   6      108.37       86.80      1.21 o
  -2   0   6    20354.50    19482.14    617.56 o
   0   0   6      445.26      439.49      5.95 o
   2   0   6     2724.22     2901.81     32.15 o
   4   0   6     2029.65     2240.53     24.96 o
   6   0   6       14.26       12.95      0.57 o
   8   0   6      125.07      126.86      2.22 o
  10   0   6        6.32        6.45      1.07 o
  12   0   6       81.17       81.52      2.27 o
  14   0   6       15.91       18.98      1.84 o
 -14   1   6        0.57        0.96      0.57 o
 -13   1   6        0.12       -0.39      0.39 o
 -12   1   6        0.02        0.00      0.33 o
 -11   1   6       30.73       28.46      0.83 o
 -10   1   6       62.74       60.31      0.95 o
  -9   1   6       12.70       12.68      0.45 o
  -8   1   6       75.33       68.61      0.87 o
  -7   1   6       30.81       26.01      0.48 o
  -6   1   6      282.93      276.88      4.47 o
  -5   1   6     2017.28     2116.41     16.65 o
  -4   1   6      233.04      241.06      2.24 o
  -3   1   6      293.78      315.05      2.68 o
  -2   1   6     1256.13     1335.10     12.30 o
  -1   1   6      282.92      327.29      3.21 o
   0   1   6        6.18       12.77      0.34 o
   1   1   6     5268.17     5725.10     44.71 o
   2   1   6      668.66      683.13      5.52 o
   3   1   6      575.96      596.71      4.85 o
   4   1   6      698.45      707.65      5.75 o
   5   1   6      145.73      149.22      1.53 o
   6   1   6       25.29       16.34      0.39 o
   7   1   6      337.24      350.75      3.64 o
   8   1   6       53.91       61.06      0.93 o
   9   1   6       39.98       38.03      0.87 o
  10   1   6        9.31       10.48      0.55 o
  11   1   6        2.14        1.80      0.40 o
  12   1   6       16.73       19.46      0.83 o
  13   1   6        1.68        0.77      0.46 o
  14   1   6        2.12        1.70      0.57 o
 -14   2   6        0.82        0.41      0.53 o
 -13   2   6        7.28        8.68      0.71 o
 -12   2   6       14.04       13.09      0.61 o
 -11   2   6       26.99       26.92      0.80 o
 -10   2   6        0.28        0.92      0.27 o
  -9   2   6       39.80       38.59      0.82 o
  -8   2   6      440.99      441.47      3.72 o
  -7   2   6      198.04      202.45      1.95 o
  -6   2   6       43.78       36.49      0.51 o
  -5   2   6      124.71      132.39      1.27 o
  -4   2   6      505.23      498.12      4.07 o
  -3   2   6      996.47     1034.61      8.26 o
  -2   2   6        1.02        3.11      0.14 o
  -1   2   6      942.86      987.28      7.88 o
   0   2   6      213.84      266.98      2.28 o
   1   2   6       28.85       15.83      0.92 o
   2   2   6      176.77      158.77      1.58 o
   3   2   6      202.69      197.55      1.91 o
   4   2   6     1293.45     1403.15     11.97 o
   5   2   6      456.87      475.85      5.37 o
   6   2   6      117.61      105.31      1.57 o
   7   2   6       44.35       48.47      0.74 o
   8   2   6      396.06      408.40      4.14 o
   9   2   6      112.22      115.66      1.69 o
  10   2   6       35.10       28.03      0.83 o
  11   2   6       19.36       22.70      0.73 o
  12   2   6        1.96        1.30      0.46 o
  13   2   6       17.76       16.77      0.80 o
 -14   3   6        8.20        6.31      0.87 o
 -13   3   6       12.68       13.77      0.88 o
 -12   3   6       25.65       30.16      1.06 o
 -11   3   6        1.83        2.94      0.50 o
 -10   3   6        2.04        3.42      0.46 o
  -9   3   6       20.53       17.91      0.48 o
  -8   3   6       38.47       39.62      0.67 o
  -7   3   6        0.08        0.04      0.19 o
  -6   3   6       38.27       42.78      0.84 o
  -5   3   6       74.27       70.37      0.99 o
  -4   3   6      930.80      956.30      7.68 o
  -3   3   6      215.55      217.38      1.93 o
  -2   3   6      228.48      216.14      1.90 o
  -1   3   6        2.90        1.81      0.14 o
   0   3   6     1711.26     1794.84     14.18 o
   1   3   6      189.44      207.74      1.82 o
   2   3   6      341.49      376.63      3.17 o
   3   3   6      252.31      244.82      2.31 o
   4   3   6       95.02      107.98      1.19 o
   5   3   6      100.67       92.75      1.09 o
   6   3   6       59.73       63.19      0.91 o
   7   3   6       18.67       18.65      0.49 o
   8   3   6       31.03       34.71      0.72 o
   9   3   6        0.64        1.76      0.34 o
  10   3   6      110.69      112.79      2.21 o
  11   3   6       35.57       33.61      0.87 o
  12   3   6        2.71        2.63      0.49 o
  13   3   6        7.31        6.62      0.61 o
 -13   4   6        1.09        0.77      0.65 o
 -12   4   6        0.57        0.92      0.65 o
 -11   4   6       10.28        7.96      0.87 o
 -10   4   6        6.97        7.90      0.43 o
  -9   4   6       60.11       56.03      0.91 o
  -8   4   6      279.96      286.65      3.30 o
  -7   4   6        3.14        2.64      0.26 o
  -6   4   6       14.15       12.71      0.41 o
  -5   4   6        7.21        6.00      0.29 o
  -4   4   6      241.41      231.57      2.40 o
  -3   4   6       16.44       16.87      0.42 o
  -2   4   6        6.80        4.04      0.31 o
  -1   4   6      185.23      195.47      2.06 o
   0   4   6       40.83       46.53      0.59 o
   1   4   6       37.04       39.06      0.55 o
   2   4   6      378.40      370.84      4.49 o
   3   4   6       16.58       16.58      0.39 o
   4   4   6      161.65      161.82      1.65 o
   5   4   6       17.47       20.04      0.48 o
   6   4   6      189.57      206.25      2.10 o
   7   4   6      107.25       98.47      1.29 o
   8   4   6        5.02        5.88      0.39 o
   9   4   6       33.41       29.88      0.72 o
  10   4   6        4.84        5.38      0.43 o
  11   4   6       28.50       26.44      0.82 o
  12   4   6        0.01        0.31      0.34 o
  13   4   6        9.84       11.67      0.72 o
 -13   5   6        5.85        5.51      1.22 o
 -12   5   6       12.59       10.29      1.53 o
 -11   5   6        1.59        1.43      0.53 o
 -10   5   6        0.01       -0.08      0.39 o
  -9   5   6        0.85        1.40      0.30 o
  -8   5   6        4.99        6.07      0.37 o
  -7   5   6        1.81        2.68      0.29 o
  -6   5   6       59.73       51.18      1.06 o
  -5   5   6       88.45       83.18      1.38 o
  -4   5   6      215.26      223.43      2.41 o
  -3   5   6      539.73      533.96      4.77 o
  -2   5   6        9.14       12.33      0.84 o
  -1   5   6       29.77       31.23      0.58 o
   0   5   6      324.55      313.74      2.94 o
   1   5   6      571.20      591.18      5.25 o
   2   5   6       44.27       45.14      0.75 o
   3   5   6       25.56       22.41      0.55 o
   4   5   6      260.94      254.83      2.74 o
   5   5   6       15.42       13.99      0.66 o
   6   5   6      145.80      133.24      1.83 o
   7   5   6        0.66        0.39      0.29 o
   8   5   6       22.88       19.44      0.65 o
   9   5   6       26.26       25.74      0.87 o
  10   5   6        0.02        0.36      0.33 o
  11   5   6        8.72       10.44      0.64 o
  12   5   6        1.97        0.54      0.46 o
 -12   6   6        2.36        2.45      1.22 o
 -11   6   6        0.04       -0.39      0.39 o
 -10   6   6        4.60        4.18      0.57 o
  -9   6   6        3.24        4.20      0.41 o
  -8   6   6        5.98        6.02      0.41 o
  -7   6   6       44.56       45.92      0.87 o
  -6   6   6      125.56      124.31      1.58 o
  -5   6   6       11.91       13.64      0.50 o
  -4   6   6       25.98       23.11      0.62 o
  -3   6   6      106.28      108.76      1.61 o
  -2   6   6      299.57      307.34      2.96 o
  -1   6   6       24.26       23.70      0.64 o
   0   6   6      480.28      458.05      4.16 o
   1   6   6       52.24       49.91      0.85 o
   2   6   6      448.39      439.22      4.39 o
   3   6   6        3.88        3.80      0.34 o
   4   6   6        5.91        5.84      0.37 o
   5   6   6        2.96        2.32      0.45 o
   6   6   6        4.67        4.37      0.41 o
   7   6   6        0.93        2.21      0.37 o
   8   6   6       15.80       15.82      0.65 o
   9   6   6        0.04       -0.15      0.34 o
  10   6   6       12.68       11.60      0.64 o
  11   6   6        2.92        3.36      0.52 o
 -11   7   6        0.71        0.31      0.92 o
 -10   7   6       13.94       15.22      0.88 o
  -9   7   6       13.27       15.59      0.77 o
  -8   7   6        4.09        4.08      0.43 o
  -7   7   6        7.10        7.46      0.47 o
  -6   7   6      229.93      245.99      3.54 o
  -5   7   6        0.59        0.45      0.29 o
  -4   7   6        0.69        1.55      0.32 o
  -3   7   6       35.39       30.18      0.70 o
  -2   7   6       25.27       22.89      0.58 o
  -1   7   6        6.65        5.15      0.41 o
   0   7   6        2.07        1.68      0.29 o
   1   7   6        0.12       -0.27      0.27 o
   2   7   6       59.64       60.45      1.10 o
   3   7   6      200.07      195.77      2.53 o
   4   7   6       15.74       20.42      0.65 o
   5   7   6        2.49        1.99      0.46 o
   6   7   6       53.94       50.50      1.18 o
   7   7   6       67.34       58.99      1.39 o
   8   7   6        4.75        7.60      0.61 o
   9   7   6        0.01        0.31      0.46 o
  10   7   6        4.16        2.91      0.49 o
  11   7   6        0.01        0.61      0.92 o
  -9   8   6       11.11       10.79      0.96 o
  -8   8   6        0.85        1.33      0.53 o
  -7   8   6        0.16       -0.33      0.33 o
  -6   8   6        4.35        3.42      0.41 o
  -5   8   6        5.12        4.95      0.43 o
  -4   8   6        8.20        7.57      0.51 o
  -3   8   6       45.87       50.72      1.03 o
  -2   8   6       21.50       22.09      0.80 o
  -1   8   6       55.98       58.70      1.22 o
   0   8   6       22.64       21.39      0.85 o
   1   8   6        0.00       -0.27      0.27 o
   2   8   6       27.45       27.61      0.79 o
   3   8   6       89.01       86.90      2.20 o
   4   8   6       33.93       27.80      0.92 o
   5   8   6        6.10        7.86      0.61 o
   6   8   6       11.49        9.74      0.66 o
   7   8   6        0.05       -0.37      0.40 o
   8   8   6        8.29        7.14      0.61 o
  -7   9   6        7.37        8.10      0.71 o
  -6   9   6        1.53        1.38      0.46 o
  -5   9   6        0.15        0.36      0.37 o
  -4   9   6       20.78       25.08      0.79 o
  -3   9   6       17.30       16.54      0.68 o
  -2   9   6       10.99       10.91      0.64 o
  -1   9   6        0.31        0.22      0.45 o
   0   9   6      113.19      118.25      1.78 o
   1   9   6        2.41        0.86      0.37 o
   2   9   6        1.90        2.33      0.41 o
   3   9   6        6.92        9.53      0.71 o
   4   9   6        2.65        1.68      0.46 o
   5   9   6        6.76        7.35      0.61 o
   6   9   6       16.83       21.52      0.92 o
  -5  10   6        2.36        1.03      0.57 o
  -4  10   6        7.17        6.43      0.61 o
  -3  10   6        0.46        0.15      0.46 o
  -2  10   6        1.22        0.61      0.46 o
  -1  10   6        2.35        1.98      0.49 o
   0  10   6        5.07        8.64      0.61 o
   1  10   6        5.28        6.43      0.55 o
   2  10   6       10.72       13.04      0.88 o
   3  10   6       16.54       19.86      1.94 o
 -13   0   7        3.95        4.20      0.73 o
 -11   0   7        0.61        0.49      0.51 o
  -9   0   7        4.95        3.22      0.65 o
  -7   0   7      606.28      610.57      8.30 o
  -5   0   7      256.69      271.60     11.60 o
  -3   0   7      400.21      357.95      4.94 o
  -1   0   7      555.23      550.74      7.48 o
   1   0   7      130.36      178.31      2.20 o
   3   0   7       95.05       74.66      1.14 o
   5   0   7     2188.88     2184.76     24.38 o
   7   0   7      193.72      194.71      3.12 o
   9   0   7       61.49       59.04      1.47 o
  11   0   7        1.74        1.84      0.65 o
  13   0   7        5.52        4.29      1.53 o
 -14   1   7        0.50       -0.20      0.53 o
 -13   1   7        2.14        0.84      0.46 o
 -12   1   7        9.04        7.13      0.59 o
 -11   1   7       36.00       39.75      0.99 o
 -10   1   7       48.49       52.90      1.14 o
  -9   1   7       21.99       17.81      0.64 o
  -8   1   7       42.03       35.54      0.79 o
  -7   1   7      170.84      173.47      2.13 o
  -6   1   7       82.95       81.23      1.08 o
  -5   1   7      235.61      233.58      2.58 o
  -4   1   7      281.01      283.08      2.85 o
  -3   1   7       36.99       39.12      0.62 o
  -2   1   7       19.38        9.54      0.63 o
  -1   1   7      599.85      606.24      5.76 o
   0   1   7      201.76      204.22      1.91 o
   1   1   7     1634.39     1703.52     14.45 o
   2   1   7     1140.27     1159.54      9.82 o
   3   1   7      502.67      506.17      4.17 o
   4   1   7       67.56       56.34      0.68 o
   5   1   7       42.69       47.97      0.89 o
   6   1   7       26.33       28.53      0.52 o
   7   1   7      186.14      185.58      2.40 o
   8   1   7      116.05      112.46      1.49 o
   9   1   7        9.53       10.47      0.52 o
  10   1   7        5.47        5.35      0.49 o
  11   1   7       31.06       34.90      0.99 o
  12   1   7       15.03       18.53      0.83 o
  13   1   7       10.42        9.63      0.68 o
 -14   2   7       13.20       15.77      1.08 o
 -13   2   7        8.46        9.42      0.71 o
 -12   2   7        3.14        2.28      0.49 o
 -11   2   7        8.68        4.82      0.49 o
 -10   2   7       63.24       58.73      1.22 o
  -9   2   7      140.50      149.56      1.97 o
  -8   2   7       66.45       60.54      1.03 o
  -7   2   7       36.39       30.83      0.71 o
  -6   2   7      119.83      113.25      1.51 o
  -5   2   7       66.85       69.93      0.95 o
  -4   2   7        2.44        1.88      0.22 o
  -3   2   7        1.15        0.52      0.12 o
  -2   2   7      574.19      577.66      4.73 o
  -1   2   7      592.58      599.98      4.89 o
   0   2   7       56.82       50.99      0.60 o
   1   2   7      578.09      560.46      4.61 o
   2   2   7       44.81       35.10      0.49 o
   3   2   7      345.39      344.96      3.17 o
   4   2   7      311.30      330.35      3.30 o
   5   2   7       31.17       30.42      0.89 o
   6   2   7      643.15      634.26      9.27 o
   7   2   7      157.07      166.63      1.80 o
   8   2   7       61.22       60.08      1.05 o
   9   2   7       80.14       87.86      1.42 o
  10   2   7       24.89       20.97      0.73 o
  11   2   7        3.46        2.61      0.44 o
  12   2   7       15.75       17.53      0.83 o
  13   2   7        1.24        1.15      0.46 o
 -14   3   7        1.82        1.22      0.92 o
 -13   3   7       27.74       30.75      1.17 o
 -12   3   7        0.46        0.22      0.56 o
 -11   3   7       12.28       11.08      0.64 o
 -10   3   7        2.93        3.16      0.46 o
  -9   3   7        8.49        6.60      0.41 o
  -8   3   7      109.69      114.64      1.61 o
  -7   3   7       59.19       46.40      0.87 o
  -6   3   7      258.61      265.47      3.04 o
  -5   3   7      750.82      763.14      7.26 o
  -4   3   7       22.00       20.16      0.40 o
  -3   3   7        0.49       -0.17      0.17 o
  -2   3   7        0.09        0.24      0.12 o
  -1   3   7      115.83      112.09      1.10 o
   0   3   7       67.58       61.98      0.71 o
   1   3   7       22.28       18.10      0.54 o
   2   3   7      316.45      313.42      2.97 o
   3   3   7      379.77      368.01      3.40 o
   4   3   7       23.82       20.99      0.53 o
   5   3   7      613.59      594.96      5.74 o
   6   3   7       93.86       97.78      1.44 o
   7   3   7       62.78       53.08      0.91 o
   8   3   7       97.73       91.83      1.39 o
   9   3   7      154.25      156.84      2.82 o
  10   3   7       17.19       19.95      0.71 o
  11   3   7        2.08        1.90      0.41 o
  12   3   7        0.51        1.30      0.46 o
  13   3   7        1.95        1.33      0.53 o
 -13   4   7       14.31       16.59      1.18 o
 -12   4   7        3.31        2.19      0.92 o
 -11   4   7       36.58       30.97      1.39 o
 -10   4   7       54.44       52.46      1.18 o
  -9   4   7       12.49       13.50      0.66 o
  -8   4   7       81.02       75.64      1.38 o
  -7   4   7        0.50        0.36      0.50 o
  -6   4   7        0.43        0.77      0.31 o
  -5   4   7       47.98       42.20      1.45 o
  -4   4   7      202.55      184.67      1.85 o
  -3   4   7      241.43      221.36      2.16 o
  -2   4   7       30.79       26.20      0.49 o
  -1   4   7     1500.00     1519.10     12.91 o
   0   4   7      269.97      267.27      4.18 o
   1   4   7      415.00      391.29      3.56 o
   2   4   7      285.04      283.31      2.67 o
   3   4   7      524.93      539.08      4.84 o
   4   4   7        7.43        7.33      0.35 o
   5   4   7      226.05      219.58      2.63 o
   6   4   7       31.79       31.18      0.89 o
   7   4   7        2.26        2.64      0.32 o
   8   4   7        0.01       -0.14      0.26 o
   9   4   7        0.09        0.68      0.31 o
  10   4   7        0.47        0.21      0.31 o
  11   4   7        4.85        6.51      0.56 o
  12   4   7        0.12        0.18      0.41 o
  13   4   7        0.62        2.45      0.92 o
 -12   5   7        2.24        2.01      0.73 o
 -11   5   7        9.56       10.01      0.71 o
 -10   5   7       28.94       30.20      0.95 o
  -9   5   7        9.11        7.64      0.56 o
  -8   5   7        0.00        0.06      0.33 o
  -7   5   7       69.60       60.24      1.22 o
  -6   5   7      199.33      189.13      2.70 o
  -5   5   7       98.84       98.65      1.48 o
  -4   5   7      380.44      366.15      3.70 o
  -3   5   7       13.48       16.07      0.46 o
  -2   5   7        7.58        5.01      0.32 o
  -1   5   7       36.44       37.93      0.84 o
   0   5   7       11.03        9.73      0.42 o
   1   5   7        0.63        0.84      0.38 o
   2   5   7      321.95      316.26      3.88 o
   3   5   7        3.71        3.85      0.39 o
   4   5   7      263.56      259.28      2.77 o
   5   5   7       89.55       78.10      1.16 o
   6   5   7       19.53       16.32      0.81 o
   7   5   7       83.06       79.02      1.28 o
   8   5   7       18.66       17.95      0.67 o
   9   5   7        7.14        7.93      0.61 o
  10   5   7        0.46        1.12      0.53 o
  11   5   7        8.38        8.78      0.61 o
  12   5   7        5.06        3.72      1.38 o
 -11   6   7        3.49        2.93      0.57 o
 -10   6   7        1.29        2.14      0.53 o
  -9   6   7       21.16       18.92      0.82 o
  -8   6   7       28.15       29.98      0.92 o
  -7   6   7      158.52      156.52      2.41 o
  -6   6   7        1.49        0.88      0.40 o
  -5   6   7       31.24       28.69      0.76 o
  -4   6   7        5.24        4.86      0.37 o
  -3   6   7      485.05      462.50      4.60 o
  -2   6   7       50.25       47.35      0.75 o
  -1   6   7       10.17        6.98      0.37 o
   0   6   7      221.28      217.89      2.24 o
   1   6   7       46.69       43.20      0.81 o
   2   6   7      132.22      120.17      1.54 o
   3   6   7       14.23       16.95      0.53 o
   4   6   7      234.38      234.58      2.62 o
   5   6   7       31.63       30.81      0.70 o
   6   6   7       19.10       17.68      0.65 o
   7   6   7       77.67       84.93      1.42 o
   8   6   7       13.04       12.84      0.59 o
   9   6   7       35.94       34.35      0.93 o
  10   6   7        0.07       -0.37      0.37 o
  11   6   7        1.06        1.61      0.46 o
 -11   7   7       25.67       31.23      1.39 o
 -10   7   7        2.68        2.30      0.63 o
  -9   7   7        1.38        1.22      0.53 o
  -8   7   7        4.76        5.64      0.56 o
  -7   7   7       12.04       11.63      0.61 o
  -6   7   7       10.51        7.69      0.56 o
  -5   7   7       13.52       12.06      0.61 o
  -4   7   7        5.84        4.80      0.37 o
  -3   7   7      172.26      171.53      2.06 o
  -2   7   7       30.92       30.75      0.69 o
  -1   7   7      122.86      116.45      1.42 o
   0   7   7       42.89       40.93      1.34 o
   1   7   7      270.78      282.41      3.06 o
   2   7   7       16.79       16.65      0.64 o
   3   7   7      162.74      166.72      2.22 o
   4   7   7        1.30        2.25      0.37 o
   5   7   7        8.67        8.01      0.61 o
   6   7   7       32.86       29.66      0.92 o
   7   7   7        0.61        0.75      0.40 o
   8   7   7        0.49       -0.33      0.33 o
   9   7   7        7.65       10.29      0.68 o
  10   7   7        3.75        5.28      1.07 o
  -8   8   7       18.16       17.80      1.18 o
  -7   8   7        1.64        1.73      0.53 o
  -6   8   7       39.76       40.26      1.55 o
  -5   8   7        2.23        2.70      0.53 o
  -4   8   7        5.37        6.61      0.56 o
  -3   8   7       26.00       27.00      0.79 o
  -2   8   7       70.09       66.11      1.23 o
  -1   8   7        4.17        4.60      0.43 o
   0   8   7       40.01       40.22      1.07 o
   1   8   7        1.35        0.52      0.31 o
   2   8   7        0.49       -0.20      0.29 o
   3   8   7       79.72       77.28      1.37 o
   4   8   7        0.02       -0.11      0.33 o
   5   8   7        4.80        3.23      0.46 o
   6   8   7       66.12       70.12      1.53 o
   7   8   7        4.74        4.75      0.61 o
   8   8   7       24.87       31.43      1.24 o
  -6   9   7        5.77        6.12      0.87 o
  -5   9   7       27.90       27.63      1.11 o
  -4   9   7        0.07       -0.11      0.39 o
  -3   9   7        0.53        0.66      0.45 o
  -2   9   7       39.64       40.68      1.10 o
  -1   9   7       13.22       13.89      0.72 o
   0   9   7        0.46        0.52      0.49 o
   1   9   7        7.32        8.43      0.55 o
   2   9   7       43.07       44.44      1.06 o
   3   9   7       42.63       47.99      1.22 o
   4   9   7        4.45        5.07      0.71 o
   5   9   7       42.23       49.73      1.33 o
   6   9   7        5.44        5.97      0.87 o
  -2  10   7        1.21        0.92      0.92 o
  -1  10   7       19.83       22.60      1.06 o
   0  10   7       12.54       15.90      0.93 o
   1  10   7       17.65       20.19      0.87 o
   2  10   7        7.85        9.94      0.81 o
   3  10   7       35.04       36.12      2.45 o
 -14   0   8        4.26        3.67      0.92 o
 -12   0   8       67.46       77.71      2.91 o
 -10   0   8        0.07        0.00      0.51 o
  -8   0   8      396.57      396.22      7.03 o
  -6   0   8      244.81      253.20      3.77 o
  -4   0   8       59.99       49.23      1.06 o
  -2   0   8       15.85       22.10      0.73 o
   0   0   8       36.48       26.88      1.64 o
   2   0   8      158.77      136.39      2.11 o
   4   0   8      175.16      185.23      4.69 o
   8   0   8      210.36      210.18      5.31 o
  10   0   8        3.14        4.22      0.73 o
  12   0   8      120.48      134.25      3.23 o
 -14   1   8        1.57        0.92      0.65 o
 -13   1   8        0.14       -0.40      0.40 o
 -12   1   8        0.61        2.32      0.46 o
 -11   1   8       10.07        9.16      0.61 o
 -10   1   8        3.82        3.35      0.48 o
  -9   1   8      144.55      151.99      2.30 o
  -8   1   8       87.16       89.07      1.34 o
  -7   1   8        0.00        0.18      0.27 o
  -6   1   8      219.16      226.54      2.41 o
  -5   1   8      534.75      519.45      5.55 o
  -4   1   8     1436.60     1461.66     13.59 o
  -3   1   8       56.34       48.89      1.52 o
  -2   1   8       40.97       24.45      0.50 o
  -1   1   8        8.50        4.52      0.25 o
   0   1   8      274.60      258.66      2.68 o
   1   1   8      195.40      200.40      2.12 o
   2   1   8       59.07       62.96      1.66 o
   3   1   8       18.41       19.99      0.40 o
   4   1   8      322.24      345.15      3.76 o
   5   1   8      232.65      228.95      2.25 o
   6   1   8      221.63      200.13      2.24 o
   7   1   8       31.24       29.12      0.66 o
   8   1   8      131.91      125.26      1.62 o
   9   1   8       94.60       97.41      1.36 o
  10   1   8      150.35      156.90      2.18 o
  11   1   8      109.26      114.90      2.02 o
  12   1   8        6.89        6.94      0.64 o
  13   1   8        3.54        5.73      0.75 o
 -14   2   8        0.51        0.61      0.92 o
 -13   2   8        0.36        0.23      0.46 o
 -12   2   8        0.68        0.17      0.40 o
 -11   2   8        8.43        9.19      0.61 o
 -10   2   8        0.97        0.00      0.36 o
  -9   2   8       25.78       26.24      0.73 o
  -8   2   8        2.96        4.88      0.41 o
  -7   2   8      681.52      685.20      7.28 o
  -6   2   8       76.30       68.19      1.12 o
  -5   2   8       41.46       40.16      0.70 o
  -4   2   8       11.78        9.54      0.37 o
  -3   2   8       20.66       18.79      0.50 o
  -2   2   8     1018.16      981.46     12.09 o
  -1   2   8      937.56      908.66     20.34 o
   0   2   8        8.69        8.51      0.68 o
   1   2   8      147.99      125.90      1.87 o
   2   2   8       11.84        8.51      0.30 o
   3   2   8        6.02        4.76      0.58 o
   4   2   8      241.27      228.28      2.83 o
   5   2   8      448.38      467.61      5.04 o
   6   2   8       49.17       47.12      0.75 o
   7   2   8      157.70      152.12      1.85 o
   8   2   8      210.28      220.57      2.49 o
   9   2   8        0.71        1.11      0.36 o
  10   2   8       29.84       29.36      0.95 o
  11   2   8       73.17       71.28      1.45 o
  12   2   8       10.21       11.14      0.85 o
  13   2   8       20.28       21.09      1.29 o
 -13   3   8        0.30       -0.77      1.07 o
 -12   3   8       17.95       20.66      1.62 o
 -11   3   8        2.61        3.79      0.49 o
 -10   3   8       57.82       60.25      1.55 o
  -9   3   8       71.63       74.32      1.40 o
  -8   3   8       25.16       27.53      0.71 o
  -7   3   8        0.19        0.07      0.30 o
  -6   3   8       75.24       68.31      1.12 o
  -5   3   8      120.74      122.48      1.49 o
  -4   3   8      365.38      352.09      3.86 o
  -3   3   8        0.13        0.11      0.22 o
  -2   3   8      303.11      295.19      3.51 o
  -1   3   8       21.32       22.51      0.69 o
   0   3   8      135.55      131.93      2.19 o
   1   3   8       78.95       75.30      0.84 o
   2   3   8     1696.02     1761.31     15.03 o
   3   3   8       68.13       69.66      0.91 o
   4   3   8     1143.22     1180.14     10.22 o
   5   3   8      111.41      107.80      2.57 o
   6   3   8       57.53       62.93      0.90 o
   7   3   8       31.15       29.41      0.62 o
   8   3   8      109.06      112.76      1.69 o
   9   3   8        0.15       -0.31      0.31 o
  10   3   8       20.03       19.15      0.73 o
  11   3   8        0.04       -0.18      0.34 o
  12   3   8        5.10        7.85      0.64 o
 -12   4   8        0.89        0.70      0.73 o
 -11   4   8        0.01       -0.09      0.45 o
 -10   4   8        1.37        1.61      0.46 o
  -9   4   8        4.73        4.44      0.49 o
  -8   4   8       65.44       66.83      1.33 o
  -7   4   8        0.71        0.42      0.33 o
  -6   4   8      294.50      297.56      3.86 o
  -5   4   8      540.70      547.56      6.58 o
  -4   4   8       80.63       80.24      1.23 o
  -3   4   8       82.98       83.95      1.54 o
  -2   4   8     1298.15     1267.44     18.03 o
  -1   4   8     1149.98     1175.57     12.06 o
   0   4   8        6.89        5.01      0.44 o
   1   4   8      646.35      631.20      5.19 o
   2   4   8      299.62      293.54      3.03 o
   3   4   8       21.43       21.22      0.62 o
   4   4   8        9.63        9.03      0.39 o
   5   4   8      121.40      131.15      1.50 o
   6   4   8        2.34        3.34      0.32 o
   7   4   8      223.27      216.98      2.50 o
   8   4   8       84.56       85.81      1.32 o
   9   4   8       18.52       20.19      0.71 o
  10   4   8        1.99        1.73      0.37 o
  11   4   8       11.56       11.25      0.64 o
  12   4   8        3.20        2.18      0.53 o
 -12   5   8        0.94        1.22      1.22 o
 -11   5   8       40.07       46.38      1.73 o
 -10   5   8       46.93       47.70      1.22 o
  -9   5   8        2.83        4.91      0.49 o
  -8   5   8       73.24       70.94      1.41 o
  -7   5   8       80.29       76.54      1.49 o
  -6   5   8       76.96       74.50      1.50 o
  -5   5   8      443.84      448.87      5.54 o
  -4   5   8      100.17      105.89      1.76 o
  -3   5   8      229.69      232.87      2.79 o
  -2   5   8      573.68      560.59      6.77 o
  -1   5   8      228.71      224.97      4.11 o
   0   5   8      238.41      245.68      2.92 o
   1   5   8      217.16      213.23      2.37 o
   2   5   8        0.28        0.87      0.25 o
   3   5   8      162.09      164.33      1.93 o
   4   5   8      143.05      123.89      1.60 o
   5   5   8       60.96       59.69      0.99 o
   6   5   8       14.58       14.24      0.52 o
   7   5   8        5.62        6.18      0.45 o
   8   5   8       18.05       16.81      0.65 o
   9   5   8        3.46        3.37      0.49 o
  10   5   8       25.63       25.91      1.06 o
  11   5   8       14.78       15.09      0.99 o
 -11   6   8       15.28       16.90      1.18 o
 -10   6   8        8.03        4.87      0.71 o
  -9   6   8       14.38       13.64      0.72 o
  -8   6   8      188.56      201.63      2.94 o
  -7   6   8        4.85        6.12      0.56 o
  -6   6   8        0.91        0.92      0.46 o
  -5   6   8       33.63       29.70      0.92 o
  -4   6   8      173.47      153.85      2.33 o
  -3   6   8      101.52       95.55      1.64 o
  -2   6   8       72.95       69.81      1.53 o
  -1   6   8      147.90      134.58      1.95 o
   0   6   8      209.64      218.95      3.06 o
   1   6   8      125.92      125.14      1.58 o
   2   6   8       22.34       21.88      0.68 o
   3   6   8        1.60        0.75      0.25 o
   4   6   8       57.78       55.23      0.99 o
   5   6   8       28.37       27.22      0.68 o
   6   6   8       39.10       38.43      0.90 o
   7   6   8        0.19       -0.26      0.31 o
   8   6   8        0.19       -0.11      0.39 o
   9   6   8       51.36       58.65      1.33 o
  10   6   8       21.04       27.23      2.03 o
 -10   7   8        1.69        0.87      0.73 o
  -9   7   8        6.16        6.96      0.71 o
  -8   7   8        6.33        4.78      0.56 o
  -7   7   8        5.31        2.71      0.46 o
  -6   7   8       42.48       38.88      1.07 o
  -5   7   8       43.91       43.39      1.24 o
  -4   7   8      144.42      148.81      2.30 o
  -3   7   8       28.43       32.04      0.92 o
  -2   7   8        0.40        0.31      0.40 o
  -1   7   8       43.26       43.21      1.10 o
   0   7   8      242.89      226.20      3.21 o
   1   7   8        6.92        6.20      0.41 o
   2   7   8        0.04       -0.15      0.25 o
   3   7   8        0.92        0.94      0.26 o
   4   7   8       16.51       16.95      0.62 o
   5   7   8       18.25       18.20      0.77 o
   6   7   8       41.05       43.05      1.14 o
   7   7   8        6.72        8.08      0.61 o
   8   7   8        0.01       -0.03      0.40 o
   9   7   8        0.16       -0.20      0.53 o
  -7   8   8        0.81        1.53      0.53 o
  -6   8   8       11.61       12.56      1.37 o
  -5   8   8        0.04       -0.26      0.45 o
  -4   8   8        0.87        0.35      0.45 o
  -3   8   8       47.85       41.15      1.24 o
  -2   8   8        3.34        3.47      0.77 o
  -1   8   8        0.10        0.43      0.51 o
   0   8   8       15.91       14.62      0.75 o
   1   8   8       67.01       73.88      1.49 o
   2   8   8      108.50      120.35      1.92 o
   3   8   8        0.79        0.75      0.37 o
   4   8   8       44.86       46.17      1.22 o
   5   8   8       39.31       39.34      1.14 o
   6   8   8        5.65        7.17      0.61 o
   7   8   8        4.63        4.65      0.71 o
  -6   9   8        6.18        5.49      1.22 o
  -5   9   8        5.89        7.81      0.87 o
  -4   9   8       11.13       12.80      0.81 o
  -3   9   8       19.42       22.08      1.30 o
  -2   9   8       26.36       36.05      1.68 o
  -1   9   8        0.64        0.15      0.77 o
   0   9   8        1.14        1.53      0.65 o
   1   9   8       29.89       27.09      1.34 o
   2   9   8       32.37       31.31      1.53 o
   3   9   8        4.07        4.00      0.56 o
   4   9   8        2.24        2.14      0.53 o
   5   9   8        0.42        1.22      0.65 o
 -13   0   9       38.10       47.49      1.83 o
 -11   0   9      110.23       98.93      2.48 o
  -9   0   9      298.53      324.34      5.95 o
  -7   0   9       84.38       79.13      1.84 o
  -5   0   9       32.96       31.08      1.69 o
  -3   0   9       37.31       36.92      0.93 o
  -1   0   9     1632.42     1615.23     21.19 o
   1   0   9      302.87      301.26      4.34 o
   3   0   9        3.24        3.60      0.39 o
   5   0   9      422.69      412.00      7.47 o
   7   0   9      140.67      139.91      4.26 o
   9   0   9        1.68        1.94      0.53 o
  11   0   9       31.79       34.92      2.30 o
  13   0   9        0.88        0.92      0.92 o
 -14   1   9        5.75        5.51      1.22 o
 -13   1   9        6.36        8.73      0.64 o
 -12   1   9      109.15      112.75      2.03 o
 -11   1   9        2.72        1.53      0.46 o
 -10   1   9       50.54       53.59      1.22 o
  -9   1   9       69.79       76.64      1.45 o
  -8   1   9       74.57       67.74      1.22 o
  -7   1   9        1.88        1.08      0.66 o
  -6   1   9      127.17      122.51      1.54 o
  -5   1   9      353.80      341.11      3.48 o
  -4   1   9      416.49      404.03      4.08 o
  -3   1   9       90.12       80.85      1.23 o
  -2   1   9       23.79       22.32      0.52 o
  -1   1   9       21.42       18.77      0.55 o
   0   1   9        0.20        0.03      0.21 o
   1   1   9      456.59      451.84      4.47 o
   2   1   9      703.60      718.73      6.88 o
   3   1   9      516.39      506.24      5.44 o
   4   1   9        8.44       10.00      0.56 o
   5   1   9       89.00       94.83      1.60 o
   6   1   9        0.96        0.94      0.28 o
   7   1   9      234.74      235.23      4.33 o
   8   1   9       92.52       89.54      1.44 o
   9   1   9        6.68        6.82      0.42 o
  10   1   9        0.05       -0.21      0.36 o
  11   1   9       40.31       43.70      1.29 o
  12   1   9        2.38        1.92      0.52 o
  13   1   9        0.52        0.31      0.92 o
 -13   2   9        8.46        9.08      0.82 o
 -12   2   9        0.25        0.38      0.46 o
 -11   2   9        0.00       -0.40      0.40 o
 -10   2   9       79.04       73.24      1.45 o
  -9   2   9       61.43       52.39      1.18 o
  -8   2   9       16.78       14.09      0.57 o
  -7   2   9       48.47       47.85      1.39 o
  -6   2   9      206.62      213.05      2.63 o
  -5   2   9       95.10       89.91      1.20 o
  -4   2   9      106.86      111.03      1.53 o
  -3   2   9      588.66      572.43      6.80 o
  -2   2   9      144.19      143.69      1.66 o
  -1   2   9        0.36        0.97      0.25 o
   0   2   9     1210.59     1183.95     11.11 o
   1   2   9       11.10       10.95      0.57 o
   2   2   9      180.61      172.09      1.95 o
   3   2   9       14.57       12.87      0.55 o
   4   2   9      357.93      344.90      3.96 o
   5   2   9      176.32      160.96      2.63 o
   6   2   9       16.81       17.15      0.55 o
   7   2   9       90.94       87.16      1.31 o
   8   2   9       21.73       20.08      0.63 o
   9   2   9       12.22       12.71      0.75 o
  10   2   9       22.34       16.99      0.75 o
  11   2   9        7.01        5.80      0.55 o
  12   2   9        0.14       -0.39      0.39 o
 -12   3   9        0.10       -0.39      0.39 o
 -11   3   9       26.51       30.05      1.11 o
 -10   3   9        0.81        0.15      0.39 o
  -9   3   9        5.76        3.52      0.46 o
  -8   3   9        4.93        3.40      0.41 o
  -7   3   9        6.69        5.08      0.41 o
  -6   3   9      230.72      239.02      2.87 o
  -5   3   9        5.56        5.48      0.41 o
  -4   3   9      162.03      146.76      1.82 o
  -3   3   9      919.64      952.48      9.03 o
  -2   3   9       43.13       40.98      0.77 o
  -1   3   9      158.56      139.23      1.66 o
   0   3   9      653.72      654.11      6.30 o
   1   3   9     1659.79     1703.24     15.84 o
   2   3   9        0.87        0.20      0.41 o
   3   3   9      341.36      327.39      5.41 o
   4   3   9        1.26        1.71      0.34 o
   5   3   9       56.46       58.90      1.14 o
   6   3   9       75.14       75.42      1.03 o
   7   3   9       22.72       20.27      0.67 o
   8   3   9        3.39        4.03      0.46 o
   9   3   9        8.95        8.95      0.55 o
  10   3   9        0.06       -0.03      0.34 o
  11   3   9        0.88        1.93      0.43 o
  12   3   9        1.20        1.12      0.53 o
 -11   4   9        8.05        7.03      0.71 o
 -10   4   9        8.54       10.17      0.64 o
  -9   4   9        6.00        9.04      0.61 o
  -8   4   9       51.86       48.35      1.10 o
  -7   4   9       40.48       37.55      0.95 o
  -6   4   9        5.10        6.29      0.49 o
  -5   4   9        3.64        3.25      0.46 o
  -4   4   9       49.93       49.54      0.96 o
  -3   4   9       60.18       61.57      1.10 o
  -2   4   9      211.76      211.96      2.60 o
  -1   4   9        8.79        7.45      0.43 o
   0   4   9      134.36      131.73      1.77 o
   1   4   9      138.19      123.28      2.17 o
   2   4   9       19.42       19.18      0.72 o
   3   4   9      464.13      459.06      5.78 o
   4   4   9      189.61      181.83      2.68 o
   5   4   9      143.77      130.62      2.13 o
   6   4   9      239.98      248.43      2.72 o
   7   4   9       92.46      101.23      1.58 o
   8   4   9        1.12        1.26      0.40 o
   9   4   9        0.23        0.28      0.36 o
  10   4   9        8.61        8.47      0.61 o
  11   4   9        0.21        0.34      0.42 o
 -11   5   9        0.36        1.22      0.65 o
 -10   5   9        0.03       -0.40      0.40 o
  -9   5   9       20.74       20.23      0.80 o
  -8   5   9       12.75       11.77      0.64 o
  -7   5   9        0.60        0.00      0.36 o
  -6   5   9        0.66        1.19      0.40 o
  -5   5   9      169.33      169.53      2.48 o
  -4   5   9        2.10        1.65      0.36 o
  -3   5   9       48.87       46.78      1.00 o
  -2   5   9       62.56       63.93      1.46 o
  -1   5   9      116.52      107.00      1.79 o
   0   5   9       21.86       18.16      0.68 o
   1   5   9        0.42        0.23      0.31 o
   2   5   9      229.63      227.15      3.17 o
   3   5   9       31.40       32.92      1.06 o
   4   5   9      286.28      286.30      6.84 o
   5   5   9        0.02        0.25      0.33 o
   6   5   9        1.32        2.65      0.41 o
   7   5   9       72.94       72.90      1.28 o
   8   5   9        8.13        9.44      0.57 o
   9   5   9        2.72        1.88      0.49 o
  10   5   9       22.85       21.59      0.92 o
  11   5   9       10.36       11.34      1.07 o
 -10   6   9        3.31        3.82      0.83 o
  -9   6   9        8.13        9.75      0.64 o
  -8   6   9        1.25        1.84      0.49 o
  -7   6   9       31.89       26.38      1.06 o
  -6   6   9        0.28        0.44      0.40 o
  -5   6   9        0.84        1.30      0.46 o
  -4   6   9        0.31        0.17      0.33 o
  -3   6   9       20.35       19.88      0.72 o
  -2   6   9        0.27        0.17      0.29 o
  -1   6   9       91.35       98.96      1.76 o
   0   6   9        2.00        1.59      0.40 o
   1   6   9      113.49      110.59      1.87 o
   2   6   9       78.29       74.84      1.49 o
   3   6   9       80.11       75.66      1.49 o
   4   6   9        2.89        3.94      0.48 o
   5   6   9        9.08        7.78      0.61 o
   6   6   9       63.96       66.82      1.70 o
   7   6   9      100.23      102.70      2.08 o
   8   6   9       32.81       35.50      0.95 o
   9   6   9       26.89       29.53      1.01 o
  10   6   9        0.79        0.70      0.57 o
  -9   7   9        2.64        5.13      0.71 o
  -8   7   9        0.51        0.08      0.46 o
  -7   7   9        2.97        3.62      0.52 o
  -6   7   9        8.56       10.72      0.64 o
  -5   7   9       14.59       14.20      0.68 o
  -4   7   9        1.02        0.43      0.36 o
  -3   7   9        0.13       -0.18      0.36 o
  -2   7   9        2.94        2.80      0.53 o
  -1   7   9        9.38       10.74      0.61 o
   0   7   9        3.16        2.03      0.40 o
   1   7   9        1.14        0.83      0.36 o
   2   7   9       73.03       70.25      1.49 o
   3   7   9       90.82       85.96      1.88 o
   4   7   9       34.59       37.19      1.05 o
   5   7   9       98.84      105.85      2.30 o
   6   7   9        7.54        7.72      0.75 o
   7   7   9        7.70        7.53      0.87 o
   8   7   9        0.24        0.31      0.65 o
  -8   8   9        0.17       -0.61      0.92 o
  -7   8   9        8.34       11.05      1.08 o
  -6   8   9        3.09        6.59      0.76 o
  -5   8   9        3.98        5.33      0.71 o
  -4   8   9       41.00       49.90      1.47 o
  -3   8   9       12.87       14.98      1.38 o
  -2   8   9       11.90       14.01      1.08 o
  -1   8   9      119.13      128.99      3.13 o
   0   8   9       90.47      106.75      2.23 o
   1   8   9        0.06        1.06      0.57 o
   2   8   9        8.34       10.65      0.99 o
   3   8   9       45.03       49.27      2.60 o
   4   8   9       17.30       15.47      1.08 o
   5   8   9        0.45        0.46      0.65 o
  -5   9   9        1.60        0.92      0.92 o
  -2   9   9        6.08        7.73      0.96 o
  -1   9   9       18.54       22.83      1.39 o
   0   9   9        6.10        4.59      0.92 o
   1   9   9       13.38       16.09      1.08 o
   2   9   9        0.04       -0.43      0.43 o
 -12   0  10       18.44       18.55      1.30 o
 -10   0  10        7.37        7.50      0.87 o
  -8   0  10        9.04       12.55      1.38 o
  -6   0  10       89.08       90.09      1.70 o
  -4   0  10       65.10       66.89      1.41 o
  -2   0  10      157.93      146.64      2.41 o
   0   0  10       74.01       71.01      1.47 o
   2   0  10      231.88      196.51      3.10 o
   4   0  10      921.04      853.64     14.61 o
   6   0  10       95.34       82.02      2.27 o
   8   0  10      296.99      306.44      7.50 o
  10   0  10        0.83        1.84      1.22 o
 -13   1  10        0.65        0.61      0.65 o
 -12   1  10        0.11        0.69      0.46 o
 -11   1  10       13.05       12.03      0.72 o
 -10   1  10       57.56       64.67      1.38 o
  -9   1  10        0.04       -0.28      0.36 o
  -8   1  10       37.14       30.71      0.92 o
  -7   1  10        4.51        2.67      0.37 o
  -6   1  10       75.95       66.75      1.02 o
  -5   1  10        4.11        4.51      0.35 o
  -4   1  10       34.93       29.83      0.64 o
  -3   1  10       24.31       20.25      0.52 o
  -2   1  10      170.65      175.19      2.00 o
  -1   1  10      163.25      161.17      2.02 o
   0   1  10       39.64       32.06      0.66 o
   1   1  10      189.53      170.83      2.13 o
   2   1  10      290.16      287.40      3.03 o
   3   1  10       76.63       68.94      1.20 o
   4   1  10        0.25       -0.16      0.31 o
   5   1  10      465.02      458.01      9.81 o
   6   1  10       52.57       46.25      1.14 o
   7   1  10       18.47       15.67      0.72 o
   8   1  10       30.23       30.06      0.99 o
   9   1  10       20.02       18.91      0.83 o
  10   1  10       11.69       11.90      1.00 o
  11   1  10        3.62        5.58      0.87 o
 -13   2  10        0.20        0.46      0.65 o
 -12   2  10        2.66        1.33      0.49 o
 -11   2  10       14.94       19.07      0.83 o
 -10   2  10        0.60        1.46      0.40 o
  -9   2  10       11.54        9.29      0.69 o
  -8   2  10        7.35        7.41      0.51 o
  -7   2  10      279.78      282.04      3.37 o
  -6   2  10       87.71       84.02      1.37 o
  -5   2  10        2.23        3.67      0.37 o
  -4   2  10        9.90        8.40      0.41 o
  -3   2  10      128.57      114.85      1.48 o
  -2   2  10      526.72      538.40      5.31 o
  -1   2  10      433.25      420.96      4.20 o
   0   2  10        1.10        0.27      0.41 o
   1   2  10       26.27       23.94      0.60 o
   2   2  10      417.41      433.94      4.87 o
   3   2  10      269.48      253.69      3.39 o
   4   2  10      116.72      113.35      1.77 o
   5   2  10        0.02       -0.08      0.31 o
   6   2  10        9.32        8.95      0.62 o
   7   2  10        0.74        1.22      0.36 o
   8   2  10        0.03        0.21      0.36 o
   9   2  10       54.64       57.79      3.70 o
  10   2  10        0.22        0.82      0.53 o
  11   2  10        3.09        4.16      0.71 o
 -12   3  10        4.46        4.59      1.22 o
 -11   3  10        3.85        2.78      0.57 o
 -10   3  10       14.34       12.90      1.15 o
  -9   3  10       47.08       46.65      1.10 o
  -8   3  10      106.37      111.92      1.87 o
  -7   3  10       56.79       53.52      1.18 o
  -6   3  10       37.52       29.64      0.87 o
  -5   3  10      104.68      101.38      1.53 o
  -4   3  10      520.80      505.60      6.09 o
  -3   3  10      211.26      201.69      2.83 o
  -2   3  10      103.89      100.88      1.39 o
  -1   3  10       66.08       56.82      1.23 o
   0   3  10      116.28      103.49      1.37 o
   1   3  10        6.82        4.22      0.41 o
   2   3  10       51.36       43.19      0.90 o
   3   3  10      106.75      107.08      2.12 o
   4   3  10        4.52        6.09      0.43 o
   5   3  10       24.40       23.70      0.73 o
   6   3  10       96.54       99.73      1.79 o
   7   3  10        0.00       -0.22      0.33 o
   8   3  10        3.33        3.11      0.57 o
   9   3  10       12.24       13.60      0.88 o
  10   3  10        2.36        2.20      0.57 o
  11   3  10        0.61        0.15      0.65 o
 -12   4  10       13.69       18.06      1.84 o
 -11   4  10        4.35        6.41      0.93 o
 -10   4  10        0.27        0.92      0.53 o
  -9   4  10        0.43        0.58      0.40 o
  -8   4  10       65.78       66.93      1.41 o
  -7   4  10       14.61       13.54      0.61 o
  -6   4  10       22.62       19.91      0.77 o
  -5   4  10        1.00        0.98      0.36 o
  -4   4  10       24.39       19.33      0.59 o
  -3   4  10       18.20       14.02      0.55 o
  -2   4  10       19.07       20.56      0.59 o
  -1   4  10       28.39       26.05      0.68 o
   0   4  10      333.92      337.36      4.40 o
   1   4  10        2.19        0.77      0.36 o
   2   4  10       46.25       46.43      1.10 o
   3   4  10      121.28      117.39      1.99 o
   4   4  10       35.68       36.11      1.28 o
   5   4  10        7.18        8.06      0.56 o
   6   4  10       24.55       27.74      0.92 o
   7   4  10        0.07        0.08      0.39 o
   8   4  10        0.44        0.61      0.51 o
   9   4  10        0.96        0.87      0.73 o
  10   4  10        0.77        1.92      0.73 o
 -11   5  10        3.73        4.59      1.22 o
 -10   5  10        0.85        0.15      0.46 o
  -9   5  10        9.81       10.64      0.64 o
  -8   5  10        4.45        4.29      0.52 o
  -7   5  10       16.60       18.89      0.80 o
  -6   5  10        7.79        7.33      0.56 o
  -5   5  10        2.47        1.26      0.40 o
  -4   5  10      102.35       96.85      1.68 o
  -3   5  10       52.38       48.00      1.59 o
  -2   5  10        0.11        0.28      0.31 o
  -1   5  10        4.33        3.97      0.46 o
   0   5  10        0.24        0.40      0.36 o
   1   5  10       14.50       13.22      0.61 o
   2   5  10        0.43        0.14      0.33 o
   3   5  10       14.85       15.69      0.68 o
   4   5  10        6.88        7.73      0.93 o
   5   5  10        4.68        4.27      0.49 o
   6   5  10      145.65      150.58      2.48 o
   7   5  10        0.67        1.22      0.73 o
   8   5  10       36.34       37.84      1.73 o
   9   5  10       55.11       58.01      2.16 o
 -10   6  10        1.59        1.07      0.77 o
  -9   6  10        0.03       -0.40      0.40 o
  -8   6  10        1.41        1.38      0.46 o
  -7   6  10        9.86        9.79      0.61 o
  -6   6  10       30.43       30.70      0.95 o
  -5   6  10        6.10        5.66      0.52 o
  -4   6  10       11.10       10.28      0.61 o
  -3   6  10       28.24       31.49      0.97 o
  -2   6  10       11.34        9.38      0.61 o
  -1   6  10       16.57       16.50      0.68 o
   0   6  10       11.24        9.15      0.61 o
   1   6  10       26.31       26.92      0.92 o
   2   6  10       15.62       15.31      0.72 o
   3   6  10        9.36        9.54      0.61 o
   4   6  10        7.65        9.20      0.64 o
   5   6  10       52.23       55.82      1.33 o
   6   6  10       55.91       55.11      1.95 o
   7   6  10        8.10        8.21      0.75 o
   8   6  10       20.36       24.16      1.23 o
   9   6  10        9.39        9.80      1.84 o
  -8   7  10       16.63       21.02      1.30 o
  -7   7  10        0.45        0.46      0.46 o
  -6   7  10        0.68        0.31      0.46 o
  -5   7  10        0.09       -0.36      0.36 o
  -4   7  10        0.60        0.65      0.40 o
  -3   7  10        9.58        9.42      0.71 o
  -2   7  10       32.76       36.43      1.24 o
  -1   7  10       41.64       45.72      1.18 o
   0   7  10       34.60       36.65      1.10 o
   1   7  10       23.38       22.74      0.92 o
   2   7  10       77.87       82.94      1.72 o
   3   7  10       46.45       52.79      1.33 o
   4   7  10       19.16       21.31      0.87 o
   5   7  10       16.73       20.34      1.06 o
   6   7  10        9.31        8.57      0.96 o
   7   7  10       24.08       26.77      1.47 o
  -6   8  10       46.69       55.41      2.76 o
  -5   8  10       37.89       48.66      2.91 o
  -4   8  10        1.46        1.09      0.73 o
  -3   8  10       10.51       12.40      1.53 o
  -2   8  10       24.73       22.05      1.30 o
  -1   8  10       16.82       18.43      1.18 o
   0   8  10       25.99       29.46      1.53 o
   1   8  10       16.59       19.18      0.99 o
   2   8  10        4.39        4.04      0.63 o
   3   8  10        0.66        0.79      0.45 o
   4   8  10        3.19        3.67      1.22 o
   1   9  10        0.08       -0.61      0.92 o
 -11   0  11        6.57        6.16      1.07 o
  -9   0  11       70.92       82.81      3.37 o
  -7   0  11       36.94       32.08      2.76 o
  -5   0  11       18.24       16.46      0.71 o
  -3   0  11       27.10       21.87      0.82 o
  -1   0  11        0.93        0.41      0.35 o
   1   0  11      502.24      473.99      8.10 o
   3   0  11      272.38      266.95      7.35 o
   5   0  11      340.29      311.50      6.06 o
   7   0  11       10.53       10.42      0.87 o
   9   0  11        0.51        0.31      0.65 o
 -12   1  11        3.57        4.44      0.87 o
 -11   1  11        3.74        1.99      0.46 o
 -10   1  11        4.58        5.28      0.61 o
  -9   1  11        6.04        6.78      0.61 o
  -8   1  11       29.83       30.18      0.92 o
  -7   1  11       10.02        9.01      0.55 o
  -6   1  11       73.03       76.34      1.29 o
  -5   1  11       14.25       15.48      0.55 o
  -4   1  11        5.86        3.38      0.37 o
  -3   1  11      150.20      128.81      1.64 o
  -2   1  11      340.73      321.60      3.69 o
  -1   1  11       26.01       30.51      0.66 o
   0   1  11       57.61       51.76      0.88 o
   1   1  11       51.13       43.67      0.79 o
   2   1  11      222.93      201.31      2.54 o
   3   1  11       42.61       40.63      0.99 o
   4   1  11        7.48        5.47      0.46 o
   5   1  11        3.89        2.79      0.46 o
   6   1  11       33.41       33.79      0.99 o
   7   1  11       81.63       78.81      1.60 o
   8   1  11       10.37        9.61      0.64 o
   9   1  11        6.17        6.74      0.61 o
  10   1  11        3.34        3.23      0.63 o
 -12   2  11        0.28        0.31      0.92 o
 -11   2  11        0.12       -0.46      0.46 o
 -10   2  11        0.00       -0.17      0.49 o
  -9   2  11        1.88        1.07      0.46 o
  -8   2  11        3.88        4.94      0.43 o
  -7   2  11       40.86       44.40      1.04 o
  -6   2  11       11.50        9.43      0.55 o
  -5   2  11      282.77      286.96      3.10 o
  -4   2  11       21.25       25.11      1.01 o
  -3   2  11      118.36      107.80      1.39 o
  -2   2  11       43.75       44.58      0.83 o
  -1   2  11      170.47      164.88      1.96 o
   0   2  11      376.30      355.67      3.70 o
   1   2  11        0.51        0.85      0.29 o
   2   2  11       18.31       20.12      0.68 o
   3   2  11       33.98       35.96      0.84 o
   4   2  11       45.07       43.19      0.95 o
   5   2  11       33.43       30.85      0.92 o
   6   2  11       27.57       27.44      0.92 o
   7   2  11       12.76       15.71      0.77 o
   8   2  11       25.51       26.65      0.95 o
   9   2  11        6.76        9.95      0.81 o
  10   2  11       14.45       15.12      1.53 o
  11   2  11        5.37        7.57      0.96 o
 -11   3  11        5.32        3.06      1.22 o
 -10   3  11        1.15        1.22      0.53 o
  -9   3  11       19.91       24.62      0.87 o
  -8   3  11       14.21       12.52      0.68 o
  -7   3  11        6.42        9.38      0.61 o
  -6   3  11        0.12        0.18      0.36 o
  -5   3  11        1.20        1.26      0.40 o
  -4   3  11        1.59        0.83      0.29 o
  -3   3  11       12.17       10.72      0.48 o
  -2   3  11       21.06       19.93      0.73 o
  -1   3  11      107.64      103.44      2.00 o
   0   3  11        0.11        0.25      0.26 o
   1   3  11      179.10      178.55      3.12 o
   2   3  11      178.30      174.32      3.78 o
   3   3  11       80.45       76.76      1.34 o
   4   3  11        1.42        1.40      0.34 o
   5   3  11       35.50       39.04      0.93 o
   6   3  11       26.04       24.34      1.06 o
   7   3  11        0.37        0.78      0.40 o
   8   3  11        0.12        0.00      0.53 o
   9   3  11        0.99        0.96      0.73 o
  10   3  11        0.14        0.77      0.65 o
 -10   4  11        0.98        1.91      0.59 o
  -9   4  11        2.78        3.04      0.62 o
  -8   4  11        0.74        0.20      0.40 o
  -7   4  11        7.54        6.50      0.56 o
  -6   4  11       44.93       43.82      1.43 o
  -5   4  11       87.33       93.76      1.72 o
  -4   4  11       94.65       93.39      1.64 o
  -3   4  11      102.11      105.54      1.69 o
  -2   4  11        0.07        0.71      0.31 o
  -1   4  11      229.69      229.50      3.08 o
   0   4  11        6.12        5.63      0.49 o
   1   4  11       13.65       11.91      0.61 o
   2   4  11       53.13       49.69      1.55 o
   3   4  11        1.38        1.19      0.36 o
   4   4  11        3.57        3.60      0.51 o
   5   4  11        2.56        3.20      0.84 o
   6   4  11       15.46       14.47      0.88 o
   7   4  11        0.10        0.15      0.65 o
   8   4  11        0.05       -0.46      0.65 o
   9   4  11       15.81       17.76      1.30 o
 -10   5  11        1.08        0.46      0.65 o
  -9   5  11        0.00        0.08      0.46 o
  -8   5  11       24.65       30.19      1.77 o
  -7   5  11       11.80       10.58      0.64 o
  -6   5  11       23.57       25.45      0.87 o
  -5   5  11        0.56        0.44      0.40 o
  -4   5  11       56.02       54.96      1.26 o
  -3   5  11       42.54       42.88      1.10 o
  -2   5  11       35.67       33.18      0.82 o
  -1   5  11        2.47        2.22      0.46 o
   0   5  11       78.23       82.27      1.56 o
   1   5  11       43.87       43.43      1.10 o
   2   5  11       10.74       10.94      0.61 o
   3   5  11      100.74       94.52      1.76 o
   4   5  11       48.61       48.26      1.55 o
   5   5  11        0.24       -0.03      0.40 o
   6   5  11        0.47       -0.40      0.40 o
   7   5  11       16.84       15.13      1.18 o
   8   5  11        3.51        2.91      0.87 o
  -8   6  11        0.21       -0.40      0.40 o
  -7   6  11       15.08       15.05      0.77 o
  -6   6  11        5.20        5.75      0.56 o
  -5   6  11       20.33       21.30      0.87 o
  -4   6  11        9.57       11.55      0.66 o
  -3   6  11       12.67       14.25      0.72 o
  -2   6  11       13.02       14.78      0.77 o
  -1   6  11        4.95        4.39      0.52 o
   0   6  11        6.73        6.16      0.56 o
   1   6  11       64.92       62.23      1.79 o
   2   6  11        6.95        6.77      0.56 o
   3   6  11       19.90       21.84      0.87 o
   4   6  11        0.00        0.09      0.36 o
   5   6  11        2.71        1.75      0.52 o
   6   6  11        0.93        0.89      0.57 o
   7   6  11        0.43        0.46      0.65 o
  -7   7  11        1.27        2.76      1.22 o
  -6   7  11        5.73        5.81      0.72 o
  -5   7  11        6.71        7.96      0.61 o
  -4   7  11        0.48        0.71      0.53 o
  -3   7  11       46.25       48.35      1.41 o
  -2   7  11       41.86       43.82      1.72 o
  -1   7  11       19.31       19.81      0.83 o
   0   7  11        5.87        6.17      0.61 o
   1   7  11        0.98        0.61      0.46 o
   2   7  11       10.60       12.08      0.72 o
   3   7  11       22.66       24.02      0.95 o
   4   7  11        0.00       -0.07      0.40 o
   5   7  11        0.56        0.46      0.65 o
   6   7  11        3.95        5.30      0.96 o
  -1   8  11       10.98       12.55      1.53 o
   0   8  11        7.01        9.40      0.87 o
   1   8  11        2.51        3.09      0.65 o
   2   8  11       18.13       19.67      1.30 o
   3   8  11       19.36       23.88      1.84 o
 -10   0  12        0.74        0.61      0.65 o
  -8   0  12        1.63        1.07      0.65 o
  -6   0  12        0.98        0.00      0.39 o
  -4   0  12       73.16       81.04      1.64 o
  -2   0  12       55.81       55.26      1.35 o
   0   0  12      167.20      164.17      2.77 o
   2   0  12        6.87       15.88      1.99 o
   4   0  12       26.40       24.00      1.18 o
   6   0  12        8.75        7.97      0.87 o
   8   0  12        7.04        7.16      0.92 o
 -11   1  12        0.90        0.31      0.92 o
 -10   1  12        1.60        0.31      0.46 o
  -9   1  12       22.81       21.08      0.87 o
  -8   1  12        9.08        9.43      0.61 o
  -7   1  12       19.32       19.01      0.77 o
  -6   1  12       13.75       16.62      0.65 o
  -5   1  12        7.43        6.35      0.37 o
  -4   1  12       17.35       18.72      0.60 o
  -3   1  12       18.60       15.22      0.57 o
  -2   1  12       35.94       28.36      0.66 o
  -1   1  12        5.89        9.39      0.49 o
   0   1  12        8.39        6.98      0.44 o
   1   1  12       21.67       23.22      0.64 o
   2   1  12       71.07       65.81      1.62 o
   3   1  12        8.39        8.90      0.56 o
   4   1  12        5.53        3.84      0.49 o
   5   1  12        0.02        0.31      0.36 o
   6   1  12       55.19       57.97      1.38 o
   7   1  12        6.45        6.27      0.61 o
   8   1  12        0.29       -0.40      0.40 o
   9   1  12        0.22        0.31      0.46 o
  10   1  12        6.41        6.43      1.22 o
 -10   2  12        3.03        2.41      0.49 o
  -9   2  12        2.69        3.86      0.49 o
  -8   2  12        6.52        4.21      0.45 o
  -7   2  12        2.45        1.53      0.41 o
  -6   2  12       61.16       61.06      1.17 o
  -5   2  12        5.62        5.75      0.39 o
  -4   2  12        2.60        1.51      0.34 o
  -3   2  12       13.48       15.34      0.57 o
  -2   2  12       48.75       38.95      0.79 o
  -1   2  12      120.74      105.89      1.45 o
   0   2  12       52.09       48.89      1.06 o
   1   2  12       16.11       18.40      0.68 o
   2   2  12       14.59       15.14      0.59 o
   3   2  12      141.42      138.65      2.02 o
   4   2  12       42.21       44.06      1.14 o
   5   2  12        0.27        0.46      0.36 o
   6   2  12        8.53        9.54      0.61 o
   7   2  12        0.80        0.40      0.46 o
   8   2  12        0.40       -0.27      0.40 o
   9   2  12       18.42       20.62      1.11 o
  10   2  12       14.11       15.08      1.18 o
 -10   3  12        7.48        9.18      1.22 o
  -9   3  12        2.83        2.24      0.53 o
  -8   3  12        2.49        2.07      0.46 o
  -7   3  12       42.89       46.18      1.14 o
  -6   3  12        0.83        2.26      0.48 o
  -5   3  12        0.00       -0.33      0.33 o
  -4   3  12       58.60       59.36      1.12 o
  -3   3  12        2.20        2.14      0.64 o
  -2   3  12       56.78       60.56      1.86 o
  -1   3  12       32.05       32.32      0.82 o
   0   3  12      215.67      216.75      3.14 o
   1   3  12       99.82       93.32      1.72 o
   2   3  12        3.82        2.36      0.40 o
   3   3  12        9.64        8.34      0.69 o
   4   3  12        2.58        3.81      0.46 o
   5   3  12        0.25        0.88      0.39 o
   6   3  12       20.10       20.20      0.93 o
   7   3  12       31.25       32.52      1.05 o
   8   3  12        7.77        6.85      0.75 o
   9   3  12        7.71       10.41      1.53 o
  -9   4  12       15.66       15.16      0.88 o
  -8   4  12        0.38        0.77      0.46 o
  -7   4  12        2.33        2.45      0.49 o
  -6   4  12       90.43       86.56      1.67 o
  -5   4  12        4.82        4.12      0.49 o
  -4   4  12        8.59       10.66      0.61 o
  -3   4  12       51.15       50.19      1.06 o
  -2   4  12        5.06        5.59      0.45 o
  -1   4  12        1.31        1.04      0.36 o
   0   4  12        7.94        7.61      0.75 o
   1   4  12        1.20        1.36      0.40 o
   2   4  12        9.30        6.27      0.52 o
   3   4  12       41.31       39.60      1.33 o
   4   4  12      197.11      213.15      5.66 o
   5   4  12       56.85       56.15      1.36 o
   6   4  12       13.31       14.70      0.93 o
   7   4  12        3.09        3.54      0.87 o
   8   4  12        1.67        3.16      1.22 o
  -9   5  12        6.84        5.20      1.22 o
  -8   5  12        4.21        4.69      0.61 o
  -7   5  12        3.20        3.97      0.52 o
  -6   5  12        8.72       10.22      0.61 o
  -5   5  12       19.99       23.65      0.92 o
  -4   5  12        1.11        0.99      0.46 o
  -3   5  12       34.76       33.59      1.43 o
  -2   5  12       44.38       43.70      1.26 o
  -1   5  12      151.40      156.21      3.27 o
   0   5  12        0.11        0.03      0.40 o
   1   5  12       31.92       32.10      1.03 o
   2   5  12       60.56       59.54      1.38 o
   3   5  12        3.85        5.01      0.56 o
   4   5  12       10.48       10.61      0.68 o
   5   5  12        3.07        2.70      0.57 o
   6   5  12        3.38        3.78      0.63 o
   7   5  12        8.71        8.27      1.53 o
  -7   6  12        6.12        7.04      1.22 o
  -6   6  12        0.48        0.61      0.46 o
  -5   6  12       47.22       52.94      1.33 o
  -4   6  12       44.71       47.79      1.26 o
  -3   6  12       17.34       18.95      0.99 o
  -2   6  12       31.53       33.63      1.24 o
  -1   6  12       27.09       24.07      0.92 o
   0   6  12       61.39       64.72      1.45 o
   1   6  12        3.90        3.63      0.52 o
   2   6  12       28.17       31.74      1.03 o
   3   6  12       10.21       10.28      0.68 o
   4   6  12        1.46        1.98      0.57 o
   5   6  12       14.63       18.31      0.87 o
   6   6  12        9.60        8.46      1.68 o
  -5   7  12        0.22        0.15      0.65 o
  -4   7  12       14.47       12.55      1.53 o
  -3   7  12        0.00       -0.92      0.92 o
  -2   7  12       12.65       14.60      0.88 o
  -1   7  12        0.02        0.82      0.53 o
   0   7  12       24.01       26.87      1.77 o
   1   7  12        0.18        0.61      0.46 o
   2   7  12       20.68       23.40      0.99 o
   3   7  12        0.43        0.36      0.57 o
   4   7  12       21.42       22.58      1.84 o
  -9   0  13       49.74       54.70      1.95 o
  -7   0  13       10.63       16.54      1.08 o
  -5   0  13      139.40      129.91      3.08 o
  -3   0  13      111.10      108.45      2.18 o
  -1   0  13        2.91        1.73      0.53 o
   1   0  13       32.47       27.13      1.04 o
   3   0  13      140.21      130.90      3.13 o
   5   0  13       92.35       90.07      2.60 o
   7   0  13        0.63        0.92      0.92 o
   9   0  13        3.57        3.67      1.22 o
 -10   1  13        0.08        0.00      0.92 o
  -9   1  13        7.67        7.50      0.61 o
  -8   1  13        5.65        5.31      0.61 o
  -7   1  13        4.81        5.76      0.51 o
  -6   1  13       55.76       58.26      1.14 o
  -5   1  13       13.75       11.38      0.55 o
  -4   1  13       18.50       20.04      0.68 o
  -3   1  13        6.73        9.27      0.50 o
  -2   1  13       34.68       34.66      0.79 o
  -1   1  13       28.61       25.67      0.66 o
   0   1  13       83.28       81.96      1.24 o
   1   1  13      181.82      179.03      2.46 o
   2   1  13       71.42       70.31      1.45 o
   3   1  13       17.81       17.17      0.77 o
   4   1  13        0.16        0.82      0.40 o
   5   1  13       11.23       14.61      0.93 o
   6   1  13       25.44       27.64      0.99 o
   7   1  13        3.23        2.72      0.49 o
   8   1  13        5.36        3.60      0.61 o
   9   1  13        0.34        0.00      0.65 o
  -9   2  13        0.65        1.34      0.70 o
  -8   2  13        9.31       11.45      0.88 o
  -7   2  13        0.32        0.08      0.37 o
  -6   2  13        0.03       -0.06      0.37 o
  -5   2  13        4.42        4.04      0.43 o
  -4   2  13      153.78      153.60      2.16 o
  -3   2  13       19.18       17.46      0.62 o
  -2   2  13       66.46       60.00      1.06 o
  -1   2  13       69.26       76.07      1.18 o
   0   2  13        6.86        5.96      0.48 o
   1   2  13       59.08       56.83      1.14 o
   2   2  13       11.24       10.73      0.64 o
   3   2  13       12.45       12.43      0.68 o
   4   2  13       70.85       65.60      1.70 o
   5   2  13        0.34        0.95      0.40 o
   6   2  13        0.54        0.38      0.46 o
   7   2  13       12.60       11.33      0.77 o
   8   2  13        6.56        8.27      0.75 o
  -8   3  13        6.72        8.02      0.61 o
  -7   3  13       48.36       47.79      1.22 o
  -6   3  13        2.68        2.70      0.46 o
  -5   3  13       37.09       38.43      1.07 o
  -4   3  13        0.73        0.72      0.37 o
  -3   3  13       45.55       41.19      0.96 o
  -2   3  13        6.20        4.56      0.43 o
  -1   3  13       37.75       35.89      0.99 o
   0   3  13        3.61        4.39      0.49 o
   1   3  13       15.68       13.39      0.64 o
   2   3  13        9.36        9.32      0.61 o
   3   3  13       32.77       31.28      0.95 o
   4   3  13        9.72       11.08      0.75 o
   5   3  13        0.01        0.61      0.65 o
   6   3  13        0.51       -0.45      0.45 o
   7   3  13       65.64       70.09      1.88 o
  -8   4  13        7.16        9.49      1.22 o
  -7   4  13        7.56        7.70      0.61 o
  -6   4  13       10.67        8.59      0.61 o
  -5   4  13        5.58        8.98      0.61 o
  -4   4  13        0.85        1.30      0.46 o
  -3   4  13       38.37       40.90      0.98 o
  -2   4  13       10.28       10.56      0.61 o
  -1   4  13       47.62       50.80      1.26 o
   0   4  13       15.46       15.89      0.77 o
   1   4  13       47.66       44.98      1.63 o
   2   4  13       15.54       12.28      0.72 o
   3   4  13       39.13       44.89      1.33 o
   4   4  13       21.70       23.34      1.19 o
   5   4  13        1.18        1.17      0.59 o
   6   4  13        5.73        6.43      0.87 o
  -7   5  13        0.33        0.61      0.65 o
  -6   5  13        2.19        2.53      0.52 o
  -5   5  13        1.06        0.96      0.49 o
  -4   5  13        0.41       -0.15      0.46 o
  -3   5  13       31.53       32.83      1.24 o
  -2   5  13        0.82        0.15      0.46 o
  -1   5  13        0.74        1.20      0.57 o
   0   5  13       27.02       27.95      0.95 o
   1   5  13        2.03        1.84      0.46 o
   2   5  13       22.08       23.28      0.92 o
   3   5  13        0.10        0.31      0.44 o
   4   5  13        1.76        1.55      0.49 o
   5   5  13        0.26        0.71      0.53 o
   6   5  13       16.47       22.65      1.84 o
  -6   6  13        4.84        4.59      1.22 o
  -5   6  13        8.12        8.27      1.22 o
  -4   6  13        1.01       -0.31      0.92 o
  -3   6  13        0.05        0.00      0.53 o
  -2   6  13        9.21        9.84      0.81 o
  -1   6  13        0.24        0.20      0.40 o
   0   6  13        0.74        0.34      0.40 o
   1   6  13       20.42       25.06      0.99 o
   2   6  13       43.36       45.19      1.29 o
   3   6  13        0.84        1.22      0.63 o
   4   6  13       17.05       20.13      2.14 o
   0   7  13        0.10        0.92      0.92 o
  -8   0  14        5.01        9.80      1.08 o
  -6   0  14        1.87        0.51      0.53 o
  -4   0  14        6.33        7.05      0.71 o
  -2   0  14      105.13       94.87      2.06 o
   0   0  14       41.69       39.97      1.24 o
   2   0  14        3.94        2.48      0.65 o
   4   0  14       96.82       86.05      2.48 o
   6   0  14       33.21       35.13      1.61 o
  -9   1  14        0.73        0.00      0.92 o
  -8   1  14        1.07        2.71      0.63 o
  -7   1  14       11.28       10.30      0.64 o
  -6   1  14       28.21       28.73      0.82 o
  -5   1  14       25.04       30.04      0.75 o
  -4   1  14       41.83       45.42      0.91 o
  -3   1  14        9.45       10.97      0.50 o
  -2   1  14       61.68       54.73      1.04 o
  -1   1  14       26.47       26.27      0.72 o
   0   1  14       32.42       30.48      0.87 o
   1   1  14       40.77       33.03      0.87 o
   2   1  14        6.85        8.80      0.64 o
   3   1  14       48.10       44.62      1.46 o
   4   1  14       38.76       35.13      1.14 o
   5   1  14        0.34        0.61      0.46 o
   6   1  14        1.64        1.30      0.46 o
   7   1  14       32.35       32.40      1.29 o
  -7   2  14        0.02        0.23      0.57 o
  -6   2  14        9.14       11.59      0.72 o
  -5   2  14        4.81        2.73      0.49 o
  -4   2  14       22.59       19.65      0.73 o
  -3   2  14       81.48       78.36      1.29 o
  -2   2  14        4.94        6.27      0.47 o
  -1   2  14       28.29       27.08      0.82 o
   0   2  14        2.39        2.02      0.41 o
   1   2  14        0.41        0.81      0.37 o
   2   2  14        0.01        0.55      0.41 o
   3   2  14       33.68       32.69      1.24 o
   4   2  14        0.54       -0.15      0.46 o
   5   2  14       84.60       87.54      1.87 o
   6   2  14       28.94       29.72      1.10 o
   7   2  14        0.00       -0.15      0.65 o
  -8   3  14       11.25       10.71      1.53 o
  -7   3  14        3.85        6.67      0.87 o
  -6   3  14       39.14       41.23      1.18 o
  -5   3  14        0.10       -0.23      0.46 o
  -4   3  14        3.88        3.67      0.52 o
  -3   3  14        2.49        2.20      0.41 o
  -2   3  14        3.88        4.70      0.56 o
  -1   3  14        8.65       10.58      0.64 o
   0   3  14       80.37       78.26      1.60 o
   1   3  14        0.67        0.20      0.40 o
   2   3  14      157.69      176.16      3.05 o
   3   3  14        1.42        2.88      0.57 o
   4   3  14        6.69        6.68      0.75 o
   5   3  14        2.15        2.06      0.57 o
   6   3  14       23.92       27.86      2.14 o
  -7   4  14       37.85       48.06      2.45 o
  -6   4  14        0.49        0.92      0.92 o
  -5   4  14        2.22        1.66      0.52 o
  -4   4  14       49.60       58.28      1.38 o
  -3   4  14       68.38       72.58      1.82 o
  -2   4  14       20.49       22.58      0.92 o
  -1   4  14       46.48       53.39      1.38 o
   0   4  14       21.19       23.28      1.20 o
   1   4  14       13.07       12.49      0.77 o
   2   4  14        1.40        1.73      0.52 o
   3   4  14       18.03       19.72      0.92 o
   4   4  14       13.73       14.75      0.93 o
   5   4  14        5.28        4.90      1.22 o
  -5   5  14       25.56       31.23      2.14 o
  -3   5  14        2.39        2.89      0.76 o
  -2   5  14       13.51       13.86      0.80 o
  -1   5  14       21.50       24.54      1.46 o
   0   5  14       10.64       13.08      1.06 o
   1   5  14       41.90       45.53      1.26 o
   2   5  14        0.01        0.37      0.49 o
   3   5  14        1.49        0.77      0.65 o
   4   5  14        4.36        3.98      1.22 o
  -1   6  14        2.57        4.29      0.92 o
   0   6  14       16.08       17.45      1.84 o
  -7   0  15        0.53        0.00      0.92 o
  -5   0  15        1.49       -0.20      0.53 o
  -3   0  15       80.07       84.29      2.35 o
  -1   0  15      112.66      125.37      3.00 o
   1   0  15       15.57       13.86      1.18 o
   3   0  15       60.75       67.72      2.27 o
   5   0  15        0.36        0.61      0.92 o
  -7   1  15       19.19       21.74      1.84 o
  -6   1  15       31.14       34.86      0.96 o
  -5   1  15        9.49       12.39      0.71 o
  -4   1  15        8.20        9.62      0.53 o
  -3   1  15        0.12       -0.09      0.34 o
  -2   1  15        1.60        1.53      0.37 o
  -1   1  15        5.69        5.26      0.51 o
   0   1  15       75.71       80.97      1.52 o
   1   1  15       53.49       52.62      1.38 o
   2   1  15       10.63       10.85      0.72 o
   3   1  15       23.69       27.98      0.99 o
   4   1  15        0.60        1.22      0.49 o
   5   1  15        4.70        3.67      1.22 o
  -7   2  15        0.00        0.00      0.92 o
  -6   2  15        1.04        4.79      0.87 o
  -5   2  15       15.47       17.60      0.92 o
  -4   2  15        3.69        1.82      0.43 o
  -3   2  15        3.13        3.76      0.56 o
  -2   2  15      127.80      141.19      2.41 o
  -1   2  15        3.85        6.48      0.81 o
   0   2  15       29.20       34.28      1.10 o
   1   2  15        0.56       -0.15      0.46 o
   2   2  15       35.06       37.95      1.35 o
   3   2  15        5.64        6.03      0.61 o
   4   2  15       18.44       20.58      1.30 o
   5   2  15       11.33       15.92      1.84 o
  -5   3  15       38.90       40.87      1.73 o
  -4   3  15        4.47        5.03      0.71 o
  -3   3  15       39.61       48.95      1.29 o
  -2   3  15        9.65       15.95      0.83 o
  -1   3  15       60.13       61.23      1.45 o
   0   3  15       18.02       17.60      0.92 o
   1   3  15       83.23       98.72      1.98 o
   2   3  15        0.21        0.61      0.53 o
  -5   4  15        0.03        0.31      0.92 o
  -2   4  15        4.43        3.15      0.73 o
  -1   4  15        9.11        6.97      0.87 o
   0   4  15        6.78        7.97      0.87 o
   1   4  15       11.12       14.39      1.08 o
   2   4  15        1.91        3.37      1.22 o
  -4   0  16       14.40       13.50      1.08 o
  -2   0  16       11.51       10.84      0.75 o
   0   0  16        9.62       11.33      1.53 o
   2   0  16       42.04       50.82      2.76 o
  -5   1  16        5.20        4.61      0.87 o
  -4   1  16        1.14        0.69      0.46 o
  -3   1  16        0.00       -0.41      0.41 o
  -2   1  16        3.19        5.43      0.55 o
  -1   1  16        9.63       13.06      0.80 o
   0   1  16       15.75       16.70      0.99 o
   1   1  16        8.69        5.46      0.96 o
   2   1  16       23.83       33.06      2.45 o
   3   1  16       56.37       63.68      3.37 o
  -4   2  16        8.95       12.55      1.38 o
  -3   2  16       27.08       36.12      2.14 o
  -2   2  16        0.50        1.07      0.65 o
  -1   2  16        1.87        2.36      0.73 o
   0   2  16       20.08       21.12      1.84 o
   0   3  16        0.31        1.84      1.22 o
   1   3  16       18.74       22.04      1.84 o
 
